# Supplementary material for: 1-(6-Fluoro-1,3-benzothia­zol-2-yl)-2-(1-phenyl­ethyl­idene)hydrazine
Source: Acta Crystallogr Sect E Struct Rep Online. 2012 Jul 14;68(Pt 8):o2438–9. doi: 10.1107/S1600536812030851 (PMC3414353; doi:10.1107/S1600536812030851)
Supplement: Supplementary file 1 [file e-68-o2438-sup1.cif]

##############################################################################
#                                                                            #
# This CIF contains the data in a paper accepted for publication in          #
# Acta Crystallographica Section E. It conforms to the requirements of       #
# Notes for Authors for Acta Crystallographica Section E, and has been       #
# peer reviewed under the auspices of the IUCr Commission on Journals.       #
#                                                                            #
# Full details of the Crystallographic Information File format               #
# are given in the paper "The Crystallographic Information File (CIF):       #
# a New Standard Archive File for Crystallography" by S. R. Hall, F. H.      #
# Allen and I. D. Brown [Acta Cryst. (1991), A47, 655-685].                  #
#                                                                            #
# The current version of the core CIF dictionary is obtainable from          #
# ftp://ftp.iucr.org/pub/cif_core.dic.                                       #
#                                                                            #
# Software is freely available for graphical display of the structure(s)     #
# in this CIF. For information consult the CIF software page                 #
# http://www.iucr.org/resources/cif/software.                                #
#                                                                            #
# This file may be used for bona fide research purposes within the           #
# scientific community so long as proper attribution is given to the journal # 
# article from which it was obtained.                                        #
#                                                                            #
##############################################################################
data_global
_audit_creation_method     'form.cif (version 2.0)'
_journal_data_validation_number     ?
_journal_date_recd_electronic     2012-07-04
_journal_date_accepted     2012-07-06
_journal_name_full     'Acta Crystallographica, Section E'
_journal_year     2012
_journal_volume     68
_journal_issue      8
_journal_page_first     o2438
_journal_page_last     o2439
_journal_paper_category     QO
_journal_paper_doi     10.1107/S1600536812030851
_journal_coeditor_code     RZ2786
_publ_contact_author_name     'Prof. Fun, Hoong-Kun'
_publ_contact_author_address
;
      X-ray Crystallography Unit
      School of Physics
      Universiti Sains Malaysia
      11800 USM, Penang
      MALAYSIA
;
_publ_contact_author_email     'hkfun@usm.my'
_publ_contact_author_fax     '604 6579150'
_publ_contact_author_phone     '604 6533652'
_publ_section_title
;
1-(6-Fluoro-1,3-benzothiazol-2-yl)-2-(1-phenylethylidene)hydrazine
;
loop_
    _publ_author_name
    _publ_author_footnote
    _publ_author_address
    'Hoong-Kun Fun'
;
      Thomson Reuters ResearcherID: A-3561-2009.
;
;     X-ray Crystallography Unit
      School of Physics
      Universiti Sains Malaysia
      11800 USM, Penang
      Malaysia
;
    'Ching Kheng Quah'
;
      Thomson Reuters ResearcherID: A-5525-2009.
;
;
      X-ray Crystallography Unit
      School of Physics
      Universiti Sains Malaysia
      11800 USM, Penang
      Malaysia
;
    'D. Munirajasekhar' ?
;
      Chemistry Division
      School of Advanced Sciences
      VIT University, Vellore 632 014
      Tamil Nadu, India
;
    'M. Himaja' ?
;
      Chemistry Division
      School of Advanced Sciences
      VIT University, Vellore 632 014
      Tamil Nadu, India
;
    'B. K. Sarojini' ?
;
      Department of Chemistry
      P. A. College of Engineering
      Nadupadavu, Mangalore 574 153
      India
;
data_I
_audit_creation_method     SHELXL-97
_chemical_name_systematic
;
1-(6-Fluoro-1,3-benzothiazol-2-yl)-2-(1-phenylethylidene)hydrazine
;
_chemical_name_common     ?
_chemical_formula_moiety     'C15 H12 F N3 S'
_chemical_formula_sum     'C15 H12 F N3 S'
_chemical_formula_iupac     'C15 H12 F N3 S'
_chemical_formula_weight     285.34
_chemical_melting_point     ?
_symmetry_cell_setting     monoclinic
_symmetry_space_group_name_H-M     'P 2/c'
_symmetry_space_group_name_Hall     '-P 2yc'
loop_
    _symmetry_equiv_pos_as_xyz
    'x, y, z'
    '-x, y, -z+1/2'
    '-x, -y, -z'
    'x, -y, z-1/2'
_cell_length_a     28.312(3)
_cell_length_b     7.2952(7)
_cell_length_c     13.0626(13)
_cell_angle_alpha     90.00
_cell_angle_beta     103.151(2)
_cell_angle_gamma     90.00
_cell_volume     2627.2(5)
_cell_formula_units_Z     8
_cell_measurement_reflns_used     9959
_cell_measurement_theta_min     2.89
_cell_measurement_theta_max     29.64
_cell_measurement_temperature     100
_exptl_crystal_description     'block'
_exptl_crystal_colour     'yellow'
_exptl_crystal_size_max     0.457
_exptl_crystal_size_mid     0.209
_exptl_crystal_size_min     0.144
_exptl_crystal_density_diffrn     1.443
_exptl_crystal_density_meas     ?
_exptl_crystal_density_method     'not measured'
_exptl_crystal_F_000     1184
_exptl_absorpt_coefficient_mu     0.250
_exptl_absorpt_correction_type     multi-scan
_exptl_absorpt_process_details     '(<i>SADABS</i>; Bruker, 2009)'
_exptl_absorpt_correction_T_min     0.8942
_exptl_absorpt_correction_T_max     0.9648
_exptl_special_details
;
The crystal was placed in the cold stream of an Oxford Cryosystems
Cobra open-flow nitrogen cryostat (Cosier & Glazer, 1986) operating
at 100.0 (1) K.
;
_diffrn_ambient_temperature     100
_diffrn_radiation_type     MoK\a
_diffrn_radiation_wavelength     0.71073
_diffrn_radiation_source     'fine-focus sealed tube'
_diffrn_radiation_monochromator     graphite
_diffrn_measurement_device_type
;
Bruker SMART APEXII DUO CCD area-detector
;
_diffrn_measurement_method     '\f and \w scans'
_diffrn_detector_area_resol_mean     ?
_diffrn_reflns_number     52781
_diffrn_reflns_av_R_equivalents     0.0361
_diffrn_reflns_av_sigmaI/netI     0.0233
_diffrn_reflns_theta_min     0.74
_diffrn_reflns_theta_max     29.70
_diffrn_reflns_theta_full     29.70
_diffrn_measured_fraction_theta_max     0.993
_diffrn_measured_fraction_theta_full     0.993
_diffrn_reflns_limit_h_min     -39
_diffrn_reflns_limit_h_max     39
_diffrn_reflns_limit_k_min     -10
_diffrn_reflns_limit_k_max     10
_diffrn_reflns_limit_l_min     -18
_diffrn_reflns_limit_l_max     18
_diffrn_standards_number     0
_diffrn_standards_interval_count     .
_diffrn_standards_interval_time     .
_diffrn_standards_decay_%     ?
_refine_special_details
;
 Refinement of F^2^ against ALL reflections.  The weighted R-factor wR and
 goodness of fit S are based on F^2^, conventional R-factors R are based
 on F, with F set to zero for negative F^2^. The threshold expression of
 F^2^ > 2sigma(F^2^) is used only for calculating R-factors(gt) etc. and is
 not relevant to the choice of reflections for refinement.  R-factors based
 on F^2^ are statistically about twice as large as those based on F, and R-
 factors based on ALL data will be even larger.
;
_reflns_number_total     7411
_reflns_number_gt     7049
_reflns_threshold_expression     I>2\s(I)
_refine_ls_structure_factor_coef     Fsqd
_refine_ls_matrix_type     full
_refine_ls_R_factor_all     0.0356
_refine_ls_R_factor_gt     0.0331
_refine_ls_wR_factor_gt     0.0784
_refine_ls_wR_factor_ref     0.0802
_refine_ls_goodness_of_fit_ref     1.055
_refine_ls_restrained_S_all     1.055
_refine_ls_number_reflns     7411
_refine_ls_number_parameters     364
_refine_ls_number_restraints     0
_refine_ls_hydrogen_treatment     constr
_refine_ls_weighting_scheme     calc
_refine_ls_weighting_details
         'calc w=1/[\s^2^(Fo^2^)+(0.0333P)^2^+1.4375P] where P=(Fo^2^+2Fc^2^)/3'
_atom_sites_solution_hydrogens     geom
_atom_sites_solution_primary     direct
_atom_sites_solution_secondary     difmap
_refine_ls_shift/su_max     0.002
_refine_ls_shift/su_mean     0.001
_refine_diff_density_max     0.459
_refine_diff_density_min     -0.434
_refine_ls_extinction_method     none
_refine_ls_extinction_coef     ?
loop_
    _atom_type_symbol
    _atom_type_description
    _atom_type_scat_dispersion_real
    _atom_type_scat_dispersion_imag
    _atom_type_scat_source
    'C' 'C' 0.0033 0.0016
                         'International Tables Vol C Tables 4.2.6.8 and 6.1.1.4'
    'H' 'H' 0.0000 0.0000
                         'International Tables Vol C Tables 4.2.6.8 and 6.1.1.4'
    'N' 'N' 0.0061 0.0033
                         'International Tables Vol C Tables 4.2.6.8 and 6.1.1.4'
    'F' 'F' 0.0171 0.0103
                         'International Tables Vol C Tables 4.2.6.8 and 6.1.1.4'
    'S' 'S' 0.1246 0.1234
                         'International Tables Vol C Tables 4.2.6.8 and 6.1.1.4'
_computing_data_collection     'APEX2 (Bruker, 2009)'
_computing_cell_refinement     'SAINT (Bruker, 2009)'
_computing_data_reduction     'SAINT (Bruker, 2009)'
_computing_structure_solution     'SHELXTL (Sheldrick, 2008)'
_computing_structure_refinement     'SHELXTL (Sheldrick, 2008)'
_computing_molecular_graphics     'SHELXTL (Sheldrick, 2008)'
_computing_publication_material
                             'SHELXTL (Sheldrick, 2008) and PLATON (Spek, 2009)'
loop_
    _atom_site_type_symbol
    _atom_site_label
    _atom_site_fract_x
    _atom_site_fract_y
    _atom_site_fract_z
    _atom_site_U_iso_or_equiv
    _atom_site_adp_type
    _atom_site_calc_flag
    _atom_site_refinement_flags
    _atom_site_occupancy
    _atom_site_symmetry_multiplicity
    _atom_site_disorder_assembly
    _atom_site_disorder_group
    S S1A 0.972160(13) 0.76932(5) 1.01810(3) 0.01518(8) Uani d . 1 1 . .
    F F1A 1.12593(4) 0.52213(16) 1.27187(9) 0.0279(2) Uani d . 1 1 . .
    N N1A 1.02856(5) 0.76694(18) 0.88368(11) 0.0153(2) Uani d . 1 1 . .
    N N2A 0.94918(4) 0.86931(19) 0.81485(11) 0.0164(3) Uani d . 1 1 . .
    H H1NA 0.9510 0.8461 0.7457 0.020 Uiso d R 1 1 . .
    N N3A 0.90434(4) 0.88095(18) 0.83979(11) 0.0156(2) Uani d . 1 1 . .
    C C1A 1.03203(5) 0.6981(2) 1.06242(13) 0.0157(3) Uani d . 1 1 . .
    C C2A 1.05463(6) 0.6359(2) 1.16183(13) 0.0185(3) Uani d . 1 1 . .
    H H2AA 1.0381 0.6291 1.2174 0.022 Uiso calc R 1 1 . .
    C C3A 1.10265(6) 0.5845(2) 1.17516(13) 0.0197(3) Uani d . 1 1 . .
    C C4A 1.12836(6) 0.5918(2) 1.09697(14) 0.0197(3) Uani d . 1 1 . .
    H H4AA 1.1615 0.5562 1.1112 0.024 Uiso calc R 1 1 . .
    C C5A 1.10515(5) 0.6519(2) 0.99766(13) 0.0176(3) Uani d . 1 1 . .
    H H5AA 1.1220 0.6561 0.9425 0.021 Uiso calc R 1 1 . .
    C C6A 1.05651(5) 0.7064(2) 0.97977(13) 0.0142(3) Uani d . 1 1 . .
    C C7A 0.98479(5) 0.8033(2) 0.89425(12) 0.0141(3) Uani d . 1 1 . .
    C C8A 0.86838(5) 0.9481(2) 0.77176(12) 0.0151(3) Uani d . 1 1 . .
    C C9A 0.82091(5) 0.9398(2) 0.80292(13) 0.0154(3) Uani d . 1 1 . .
    C C10A 0.77909(5) 1.0154(2) 0.73955(13) 0.0190(3) Uani d . 1 1 . .
    H H10B 0.7811 1.0814 0.6780 0.023 Uiso calc R 1 1 . .
    C C11A 0.73430(5) 0.9950(2) 0.76586(14) 0.0224(3) Uani d . 1 1 . .
    H H11B 0.7061 1.0482 0.7224 0.027 Uiso calc R 1 1 . .
    C C12A 0.73052(6) 0.8977(2) 0.85482(15) 0.0222(3) Uani d . 1 1 . .
    H H12B 0.6999 0.8819 0.8716 0.027 Uiso calc R 1 1 . .
    C C13A 0.77206(6) 0.8236(2) 0.91916(15) 0.0219(3) Uani d . 1 1 . .
    H H13B 0.7699 0.7578 0.9807 0.026 Uiso calc R 1 1 . .
    C C14A 0.81679(5) 0.8455(2) 0.89382(13) 0.0180(3) Uani d . 1 1 . .
    H H14B 0.8450 0.7957 0.9388 0.022 Uiso calc R 1 1 . .
    C C15A 0.87077(6) 1.0251(2) 0.66642(14) 0.0212(3) Uani d . 1 1 . .
    H H15D 0.9046 1.0273 0.6600 0.032 Uiso calc R 1 1 . .
    H H15E 0.8577 1.1500 0.6599 0.032 Uiso calc R 1 1 . .
    H H15F 0.8516 0.9481 0.6107 0.032 Uiso calc R 1 1 . .
    S S1B 0.530131(12) 0.72187(5) 1.04747(3) 0.01352(8) Uani d . 1 1 . .
    F F1B 0.37853(3) 0.96714(15) 1.16254(8) 0.0242(2) Uani d . 1 1 . .
    N N1B 0.47380(4) 0.75091(17) 0.85933(10) 0.0135(2) Uani d . 1 1 . .
    N N2B 0.55248(4) 0.64677(18) 0.86209(10) 0.0154(2) Uani d . 1 1 . .
    H H1NB 0.5496 0.6729 0.8024 0.018 Uiso d R 1 1 . .
    N N3B 0.59655(4) 0.60724(17) 0.92759(10) 0.0139(2) Uani d . 1 1 . .
    C C1B 0.47084(5) 0.7988(2) 1.03672(12) 0.0125(3) Uani d . 1 1 . .
    C C2B 0.44856(5) 0.8532(2) 1.11663(13) 0.0164(3) Uani d . 1 1 . .
    H H2BA 0.4652 0.8500 1.1885 0.020 Uiso calc R 1 1 . .
    C C3B 0.40115(5) 0.9118(2) 1.08580(13) 0.0161(3) Uani d . 1 1 . .
    C C4B 0.37534(5) 0.9174(2) 0.98252(13) 0.0160(3) Uani d . 1 1 . .
    H H4BA 0.3425 0.9572 0.9656 0.019 Uiso calc R 1 1 . .
    C C5B 0.39812(5) 0.8640(2) 0.90372(13) 0.0154(3) Uani d . 1 1 . .
    H H5BA 0.3811 0.8676 0.8321 0.019 Uiso calc R 1 1 . .
    C C6B 0.44636(5) 0.80470(19) 0.93059(12) 0.0125(3) Uani d . 1 1 . .
    C C7B 0.51744(5) 0.7067(2) 0.91009(12) 0.0131(3) Uani d . 1 1 . .
    C C8B 0.62998(5) 0.5364(2) 0.88735(12) 0.0143(3) Uani d . 1 1 . .
    C C9B 0.67655(5) 0.4959(2) 0.96244(12) 0.0133(3) Uani d . 1 1 . .
    C C10B 0.71024(5) 0.3762(2) 0.93491(13) 0.0181(3) Uani d . 1 1 . .
    H H10A 0.7037 0.3245 0.8664 0.022 Uiso calc R 1 1 . .
    C C11B 0.75312(5) 0.3316(2) 1.00643(15) 0.0222(3) Uani d . 1 1 . .
    H H11A 0.7754 0.2487 0.9870 0.027 Uiso calc R 1 1 . .
    C C12B 0.76319(5) 0.4081(2) 1.10577(15) 0.0223(3) Uani d . 1 1 . .
    H H12A 0.7924 0.3780 1.1548 0.027 Uiso calc R 1 1 . .
    C C13B 0.73027(6) 0.5300(2) 1.13402(13) 0.0208(3) Uani d . 1 1 . .
    H H13A 0.7373 0.5832 1.2022 0.025 Uiso calc R 1 1 . .
    C C14B 0.68728(5) 0.5737(2) 1.06267(13) 0.0173(3) Uani d . 1 1 . .
    H H14A 0.6651 0.6570 1.0823 0.021 Uiso calc R 1 1 . .
    C C15B 0.62514(6) 0.4894(2) 0.77311(13) 0.0192(3) Uani d . 1 1 . .
    H H15A 0.5936 0.5318 0.7323 0.029 Uiso calc R 1 1 . .
    H H15B 0.6276 0.3563 0.7655 0.029 Uiso calc R 1 1 . .
    H H15C 0.6511 0.5496 0.7472 0.029 Uiso calc R 1 1 . .
loop_
    _atom_site_aniso_label
    _atom_site_aniso_U_11
    _atom_site_aniso_U_22
    _atom_site_aniso_U_33
    _atom_site_aniso_U_12
    _atom_site_aniso_U_13
    _atom_site_aniso_U_23
    S1A 0.01302(15) 0.01712(18) 0.01631(19) 0.00009(13) 0.00523(13) -0.00027(13)
    F1A 0.0272(5) 0.0317(6) 0.0211(5) 0.0061(4) -0.0024(4) 0.0071(5)
    N1A 0.0138(5) 0.0159(6) 0.0158(6) 0.0004(5) 0.0027(5) 0.0006(5)
    N2A 0.0130(5) 0.0205(6) 0.0160(6) 0.0019(5) 0.0040(5) 0.0003(5)
    N3A 0.0135(5) 0.0169(6) 0.0166(6) 0.0009(4) 0.0039(5) -0.0002(5)
    C1A 0.0142(6) 0.0144(7) 0.0184(7) -0.0004(5) 0.0038(5) 0.0001(6)
    C2A 0.0204(7) 0.0180(7) 0.0173(7) -0.0005(6) 0.0050(6) 0.0018(6)
    C3A 0.0204(7) 0.0177(7) 0.0183(8) 0.0017(6) -0.0012(6) 0.0020(6)
    C4A 0.0156(6) 0.0172(7) 0.0248(8) 0.0021(5) 0.0020(6) -0.0002(6)
    C5A 0.0143(6) 0.0160(7) 0.0228(8) 0.0007(5) 0.0051(6) 0.0003(6)
    C6A 0.0138(6) 0.0122(6) 0.0168(7) 0.0000(5) 0.0041(5) -0.0005(5)
    C7A 0.0148(6) 0.0131(6) 0.0148(7) -0.0014(5) 0.0045(5) -0.0008(5)
    C8A 0.0150(6) 0.0136(7) 0.0167(7) 0.0010(5) 0.0033(5) -0.0021(6)
    C9A 0.0134(6) 0.0130(6) 0.0192(7) 0.0010(5) 0.0025(5) -0.0023(6)
    C10A 0.0177(6) 0.0190(7) 0.0192(7) 0.0031(6) 0.0017(6) -0.0005(6)
    C11A 0.0137(6) 0.0231(8) 0.0284(9) 0.0046(6) 0.0008(6) -0.0029(7)
    C12A 0.0151(6) 0.0216(8) 0.0310(9) 0.0010(6) 0.0073(6) -0.0037(7)
    C13A 0.0191(7) 0.0200(7) 0.0282(9) 0.0011(6) 0.0085(6) 0.0008(7)
    C14A 0.0145(6) 0.0176(7) 0.0217(8) 0.0022(5) 0.0035(6) -0.0001(6)
    C15A 0.0192(7) 0.0245(8) 0.0204(8) 0.0045(6) 0.0056(6) 0.0025(6)
    S1B 0.01062(15) 0.01609(17) 0.01314(17) 0.00098(12) 0.00124(13) 0.00005(13)
    F1B 0.0191(4) 0.0361(6) 0.0192(5) 0.0064(4) 0.0078(4) -0.0052(4)
    N1B 0.0113(5) 0.0168(6) 0.0123(6) 0.0002(4) 0.0025(4) 0.0001(5)
    N2B 0.0122(5) 0.0198(6) 0.0143(6) 0.0038(5) 0.0034(5) 0.0009(5)
    N3B 0.0119(5) 0.0146(6) 0.0146(6) 0.0007(4) 0.0018(4) 0.0011(5)
    C1B 0.0108(5) 0.0133(6) 0.0129(6) -0.0003(5) 0.0016(5) -0.0014(5)
    C2B 0.0156(6) 0.0201(7) 0.0131(7) 0.0000(5) 0.0026(5) -0.0015(6)
    C3B 0.0158(6) 0.0181(7) 0.0161(7) 0.0009(5) 0.0069(5) -0.0027(6)
    C4B 0.0115(6) 0.0163(7) 0.0206(7) 0.0016(5) 0.0043(5) 0.0008(6)
    C5B 0.0129(6) 0.0165(7) 0.0164(7) 0.0008(5) 0.0024(5) 0.0012(6)
    C6B 0.0126(6) 0.0125(6) 0.0127(6) -0.0007(5) 0.0036(5) 0.0011(5)
    C7B 0.0130(6) 0.0130(6) 0.0127(7) -0.0006(5) 0.0016(5) 0.0000(5)
    C8B 0.0128(6) 0.0146(7) 0.0157(7) 0.0005(5) 0.0036(5) 0.0016(6)
    C9B 0.0120(6) 0.0139(6) 0.0139(7) 0.0003(5) 0.0030(5) 0.0028(5)
    C10B 0.0154(6) 0.0175(7) 0.0211(8) 0.0019(5) 0.0036(6) -0.0006(6)
    C11B 0.0153(6) 0.0191(7) 0.0313(9) 0.0035(5) 0.0032(6) 0.0025(7)
    C12B 0.0154(6) 0.0212(8) 0.0275(9) -0.0008(6) -0.0009(6) 0.0056(7)
    C13B 0.0189(7) 0.0252(8) 0.0167(7) -0.0023(6) 0.0004(6) 0.0021(6)
    C14B 0.0159(6) 0.0200(7) 0.0166(7) -0.0002(5) 0.0047(5) 0.0011(6)
    C15B 0.0190(6) 0.0244(8) 0.0140(7) 0.0069(6) 0.0032(6) -0.0016(6)
_geom_special_details
;
 All esds (except the esd in the dihedral angle between two l.s. planes)
 are estimated using the full covariance matrix.  The cell esds are taken
 into account individually in the estimation of esds in distances, angles
 and torsion angles; correlations between esds in cell parameters are only
 used when they are defined by crystal symmetry.  An approximate (isotropic)
 treatment of cell esds is used for estimating esds involving l.s. planes.
;
loop_
    _geom_bond_atom_site_label_1
    _geom_bond_atom_site_label_2
    _geom_bond_site_symmetry_2
    _geom_bond_distance
    _geom_bond_publ_flag
    S1A C1A . 1.7414(15) ?
    S1A C7A . 1.7521(16) ?
    F1A C3A . 1.3632(19) ?
    N1A C7A . 1.3051(19) ?
    N1A C6A . 1.395(2) ?
    N2A C7A . 1.3594(19) ?
    N2A N3A . 1.3831(17) ?
    N2A H1NA . 0.9319 ?
    N3A C8A . 1.2862(19) ?
    C1A C2A . 1.387(2) ?
    C1A C6A . 1.411(2) ?
    C2A C3A . 1.383(2) ?
    C2A H2AA . 0.9500 ?
    C3A C4A . 1.384(2) ?
    C4A C5A . 1.385(2) ?
    C4A H4AA . 0.9500 ?
    C5A C6A . 1.401(2) ?
    C5A H5AA . 0.9500 ?
    C8A C9A . 1.492(2) ?
    C8A C15A . 1.502(2) ?
    C9A C10A . 1.395(2) ?
    C9A C14A . 1.400(2) ?
    C10A C11A . 1.395(2) ?
    C10A H10B . 0.9500 ?
    C11A C12A . 1.386(3) ?
    C11A H11B . 0.9500 ?
    C12A C13A . 1.390(2) ?
    C12A H12B . 0.9500 ?
    C13A C14A . 1.389(2) ?
    C13A H13B . 0.9500 ?
    C14A H14B . 0.9500 ?
    C15A H15D . 0.9800 ?
    C15A H15E . 0.9800 ?
    C15A H15F . 0.9800 ?
    S1B C1B . 1.7451(15) ?
    S1B C7B . 1.7518(16) ?
    F1B C3B . 1.3674(17) ?
    N1B C7B . 1.3029(18) ?
    N1B C6B . 1.3976(19) ?
    N2B C7B . 1.3608(18) ?
    N2B N3B . 1.3735(17) ?
    N2B H1NB . 0.7882 ?
    N3B C8B . 1.2906(19) ?
    C1B C2B . 1.394(2) ?
    C1B C6B . 1.403(2) ?
    C2B C3B . 1.379(2) ?
    C2B H2BA . 0.9500 ?
    C3B C4B . 1.381(2) ?
    C4B C5B . 1.389(2) ?
    C4B H4BA . 0.9500 ?
    C5B C6B . 1.3989(19) ?
    C5B H5BA . 0.9500 ?
    C8B C9B . 1.4831(19) ?
    C8B C15B . 1.507(2) ?
    C9B C14B . 1.396(2) ?
    C9B C10B . 1.399(2) ?
    C10B C11B . 1.391(2) ?
    C10B H10A . 0.9500 ?
    C11B C12B . 1.381(3) ?
    C11B H11A . 0.9500 ?
    C12B C13B . 1.397(2) ?
    C12B H12A . 0.9500 ?
    C13B C14B . 1.391(2) ?
    C13B H13A . 0.9500 ?
    C14B H14A . 0.9500 ?
    C15B H15A . 0.9800 ?
    C15B H15B . 0.9800 ?
    C15B H15C . 0.9800 ?
loop_
    _geom_angle_atom_site_label_1
    _geom_angle_atom_site_label_2
    _geom_angle_atom_site_label_3
    _geom_angle_site_symmetry_1
    _geom_angle_site_symmetry_3
    _geom_angle
    _geom_angle_publ_flag
    C1A S1A C7A . . 87.80(7) ?
    C7A N1A C6A . . 109.10(13) ?
    C7A N2A N3A . . 113.78(13) ?
    C7A N2A H1NA . . 118.6 ?
    N3A N2A H1NA . . 119.8 ?
    C8A N3A N2A . . 119.03(13) ?
    C2A C1A C6A . . 121.90(14) ?
    C2A C1A S1A . . 128.01(12) ?
    C6A C1A S1A . . 110.08(12) ?
    C3A C2A C1A . . 115.95(15) ?
    C3A C2A H2AA . . 122.0 ?
    C1A C2A H2AA . . 122.0 ?
    F1A C3A C2A . . 117.48(15) ?
    F1A C3A C4A . . 118.20(14) ?
    C2A C3A C4A . . 124.32(15) ?
    C3A C4A C5A . . 119.11(14) ?
    C3A C4A H4AA . . 120.4 ?
    C5A C4A H4AA . . 120.4 ?
    C4A C5A C6A . . 119.00(15) ?
    C4A C5A H5AA . . 120.5 ?
    C6A C5A H5AA . . 120.5 ?
    N1A C6A C5A . . 125.09(14) ?
    N1A C6A C1A . . 115.19(13) ?
    C5A C6A C1A . . 119.71(15) ?
    N1A C7A N2A . . 123.27(14) ?
    N1A C7A S1A . . 117.84(12) ?
    N2A C7A S1A . . 118.87(11) ?
    N3A C8A C9A . . 114.63(14) ?
    N3A C8A C15A . . 125.59(14) ?
    C9A C8A C15A . . 119.75(13) ?
    C10A C9A C14A . . 118.33(14) ?
    C10A C9A C8A . . 121.20(15) ?
    C14A C9A C8A . . 120.36(13) ?
    C9A C10A C11A . . 120.53(15) ?
    C9A C10A H10B . . 119.7 ?
    C11A C10A H10B . . 119.7 ?
    C12A C11A C10A . . 120.59(15) ?
    C12A C11A H11B . . 119.7 ?
    C10A C11A H11B . . 119.7 ?
    C11A C12A C13A . . 119.33(15) ?
    C11A C12A H12B . . 120.3 ?
    C13A C12A H12B . . 120.3 ?
    C14A C13A C12A . . 120.21(16) ?
    C14A C13A H13B . . 119.9 ?
    C12A C13A H13B . . 119.9 ?
    C13A C14A C9A . . 120.99(15) ?
    C13A C14A H14B . . 119.5 ?
    C9A C14A H14B . . 119.5 ?
    C8A C15A H15D . . 109.5 ?
    C8A C15A H15E . . 109.5 ?
    H15D C15A H15E . . 109.5 ?
    C8A C15A H15F . . 109.5 ?
    H15D C15A H15F . . 109.5 ?
    H15E C15A H15F . . 109.5 ?
    C1B S1B C7B . . 88.19(7) ?
    C7B N1B C6B . . 109.69(13) ?
    C7B N2B N3B . . 115.76(12) ?
    C7B N2B H1NB . . 117.1 ?
    N3B N2B H1NB . . 122.8 ?
    C8B N3B N2B . . 118.47(13) ?
    C2B C1B C6B . . 121.68(13) ?
    C2B C1B S1B . . 128.46(12) ?
    C6B C1B S1B . . 109.84(11) ?
    C3B C2B C1B . . 116.47(14) ?
    C3B C2B H2BA . . 121.8 ?
    C1B C2B H2BA . . 121.8 ?
    F1B C3B C2B . . 117.68(14) ?
    F1B C3B C4B . . 118.38(13) ?
    C2B C3B C4B . . 123.93(14) ?
    C3B C4B C5B . . 118.94(13) ?
    C3B C4B H4BA . . 120.5 ?
    C5B C4B H4BA . . 120.5 ?
    C4B C5B C6B . . 119.48(14) ?
    C4B C5B H5BA . . 120.3 ?
    C6B C5B H5BA . . 120.3 ?
    N1B C6B C5B . . 125.34(14) ?
    N1B C6B C1B . . 115.16(12) ?
    C5B C6B C1B . . 119.49(14) ?
    N1B C7B N2B . . 123.47(14) ?
    N1B C7B S1B . . 117.10(11) ?
    N2B C7B S1B . . 119.42(11) ?
    N3B C8B C9B . . 115.75(13) ?
    N3B C8B C15B . . 125.78(14) ?
    C9B C8B C15B . . 118.47(13) ?
    C14B C9B C10B . . 118.65(13) ?
    C14B C9B C8B . . 120.69(13) ?
    C10B C9B C8B . . 120.65(14) ?
    C11B C10B C9B . . 120.98(15) ?
    C11B C10B H10A . . 119.5 ?
    C9B C10B H10A . . 119.5 ?
    C12B C11B C10B . . 119.90(15) ?
    C12B C11B H11A . . 120.0 ?
    C10B C11B H11A . . 120.0 ?
    C11B C12B C13B . . 119.84(15) ?
    C11B C12B H12A . . 120.1 ?
    C13B C12B H12A . . 120.1 ?
    C14B C13B C12B . . 120.24(16) ?
    C14B C13B H13A . . 119.9 ?
    C12B C13B H13A . . 119.9 ?
    C13B C14B C9B . . 120.37(14) ?
    C13B C14B H14A . . 119.8 ?
    C9B C14B H14A . . 119.8 ?
    C8B C15B H15A . . 109.5 ?
    C8B C15B H15B . . 109.5 ?
    H15A C15B H15B . . 109.5 ?
    C8B C15B H15C . . 109.5 ?
    H15A C15B H15C . . 109.5 ?
    H15B C15B H15C . . 109.5 ?
loop_
    _geom_torsion_atom_site_label_1
    _geom_torsion_atom_site_label_2
    _geom_torsion_atom_site_label_3
    _geom_torsion_atom_site_label_4
    _geom_torsion_site_symmetry_1
    _geom_torsion_site_symmetry_2
    _geom_torsion_site_symmetry_3
    _geom_torsion_site_symmetry_4
    _geom_torsion
    _geom_torsion_publ_flag
    C7A N2A N3A C8A . . . . 177.41(14) ?
    C7A S1A C1A C2A . . . . -178.25(16) ?
    C7A S1A C1A C6A . . . . 0.09(12) ?
    C6A C1A C2A C3A . . . . 0.6(2) ?
    S1A C1A C2A C3A . . . . 178.81(13) ?
    C1A C2A C3A F1A . . . . -179.81(14) ?
    C1A C2A C3A C4A . . . . 0.0(2) ?
    F1A C3A C4A C5A . . . . 178.95(14) ?
    C2A C3A C4A C5A . . . . -0.9(3) ?
    C3A C4A C5A C6A . . . . 1.0(2) ?
    C7A N1A C6A C5A . . . . 178.88(15) ?
    C7A N1A C6A C1A . . . . 0.23(19) ?
    C4A C5A C6A N1A . . . . -178.99(14) ?
    C4A C5A C6A C1A . . . . -0.4(2) ?
    C2A C1A C6A N1A . . . . 178.25(14) ?
    S1A C1A C6A N1A . . . . -0.20(17) ?
    C2A C1A C6A C5A . . . . -0.5(2) ?
    S1A C1A C6A C5A . . . . -178.93(12) ?
    C6A N1A C7A N2A . . . . 178.47(14) ?
    C6A N1A C7A S1A . . . . -0.16(17) ?
    N3A N2A C7A N1A . . . . 173.87(14) ?
    N3A N2A C7A S1A . . . . -7.51(18) ?
    C1A S1A C7A N1A . . . . 0.05(13) ?
    C1A S1A C7A N2A . . . . -178.65(13) ?
    N2A N3A C8A C9A . . . . 175.07(13) ?
    N2A N3A C8A C15A . . . . -2.9(2) ?
    N3A C8A C9A C10A . . . . 176.81(14) ?
    C15A C8A C9A C10A . . . . -5.1(2) ?
    N3A C8A C9A C14A . . . . -7.2(2) ?
    C15A C8A C9A C14A . . . . 170.95(14) ?
    C14A C9A C10A C11A . . . . -0.8(2) ?
    C8A C9A C10A C11A . . . . 175.31(15) ?
    C9A C10A C11A C12A . . . . -0.6(3) ?
    C10A C11A C12A C13A . . . . 1.4(3) ?
    C11A C12A C13A C14A . . . . -0.6(3) ?
    C12A C13A C14A C9A . . . . -0.8(3) ?
    C10A C9A C14A C13A . . . . 1.5(2) ?
    C8A C9A C14A C13A . . . . -174.61(15) ?
    C7B N2B N3B C8B . . . . 174.69(14) ?
    C7B S1B C1B C2B . . . . -177.91(15) ?
    C7B S1B C1B C6B . . . . 0.62(11) ?
    C6B C1B C2B C3B . . . . 0.4(2) ?
    S1B C1B C2B C3B . . . . 178.78(12) ?
    C1B C2B C3B F1B . . . . -179.57(13) ?
    C1B C2B C3B C4B . . . . 0.6(2) ?
    F1B C3B C4B C5B . . . . 179.14(14) ?
    C2B C3B C4B C5B . . . . -1.0(2) ?
    C3B C4B C5B C6B . . . . 0.4(2) ?
    C7B N1B C6B C5B . . . . 178.95(14) ?
    C7B N1B C6B C1B . . . . -0.19(18) ?
    C4B C5B C6B N1B . . . . -178.61(14) ?
    C4B C5B C6B C1B . . . . 0.5(2) ?
    C2B C1B C6B N1B . . . . 178.26(13) ?
    S1B C1B C6B N1B . . . . -0.39(16) ?
    C2B C1B C6B C5B . . . . -0.9(2) ?
    S1B C1B C6B C5B . . . . -179.59(11) ?
    C6B N1B C7B N2B . . . . 179.28(14) ?
    C6B N1B C7B S1B . . . . 0.72(16) ?
    N3B N2B C7B N1B . . . . 179.62(14) ?
    N3B N2B C7B S1B . . . . -1.86(18) ?
    C1B S1B C7B N1B . . . . -0.81(13) ?
    C1B S1B C7B N2B . . . . -179.43(13) ?
    N2B N3B C8B C9B . . . . -179.60(13) ?
    N2B N3B C8B C15B . . . . -0.8(2) ?
    N3B C8B C9B C14B . . . . -16.3(2) ?
    C15B C8B C9B C14B . . . . 164.85(14) ?
    N3B C8B C9B C10B . . . . 162.52(14) ?
    C15B C8B C9B C10B . . . . -16.3(2) ?
    C14B C9B C10B C11B . . . . 1.5(2) ?
    C8B C9B C10B C11B . . . . -177.34(15) ?
    C9B C10B C11B C12B . . . . -0.9(2) ?
    C10B C11B C12B C13B . . . . 0.0(3) ?
    C11B C12B C13B C14B . . . . 0.3(2) ?
    C12B C13B C14B C9B . . . . 0.2(2) ?
    C10B C9B C14B C13B . . . . -1.1(2) ?
    C8B C9B C14B C13B . . . . 177.69(14) ?
loop_
    _geom_hbond_atom_site_label_D
    _geom_hbond_atom_site_label_H
    _geom_hbond_atom_site_label_A
    _geom_hbond_site_symmetry_A
    _geom_hbond_distance_DH
    _geom_hbond_distance_HA
    _geom_hbond_distance_DA
    _geom_hbond_angle_DHA
    _geom_hbond_publ_flag
    N2A H1NA N1A 2_756 0.93 1.99 2.902(2) 165 yes
    N2B H1NB N1B 2_656 0.79 2.14 2.9184(18) 168 yes
    C5B H5BA F1B 4_575 0.95 2.51 3.310(2) 142 yes
    C12B H12A F1A 2_757 0.95 2.52 3.289(2) 138 yes
    C12A H12B F1B 3_677 0.95 2.43 3.200(2) 138 yes
    C15B H15A N1B 2_656 0.98 2.57 3.503(2) 160 yes
_iucr_refine_instructions_details
;
TITL mo_bks101_0m in P2/c (100K)
CELL  0.71073   28.3120    7.2952   13.0626    90.000   103.151    90.000
ZERR  8           0.0030    0.0007    0.0013     0.000     0.002     0.000
LATT   1
SYMM             - X ,              Y ,    0.50000 - Z
SFAC C H N F S
UNIT 120 96 24 8 8
TEMP -173.000
SIZE 0.144 0.209 0.457
L.S. 10
BOND $H
FMAP 2 2 60
ACTA
CONF
OMIT -3   1   7
OMIT  2   1   0
TWIN 1 0 1 0 -1 0 0 0 -1
OMIT 5 0 4
PLAN 20
WGHT      0.0333      1.4375
BASF   0.30108
FVAR       0.34961
S1A   5    0.972160    0.769325    1.018096    11.00000    0.01302    0.01712 =
         0.01631   -0.00027    0.00523    0.00009
F1A   4    1.125932    0.522133    1.271874    11.00000    0.02719    0.03175 =
         0.02110    0.00709   -0.00243    0.00605
N1A   3    1.028559    0.766936    0.883675    11.00000    0.01380    0.01594 =
         0.01577    0.00063    0.00271    0.00044
N2A   3    0.949175    0.869305    0.814853    11.00000    0.01298    0.02048 =
         0.01598    0.00026    0.00400    0.00191
AFIX   3
H1NA  2    0.951035    0.846059    0.745733    11.00000   -1.20000
AFIX   0
N3A   3    0.904337    0.880950    0.839786    11.00000    0.01347    0.01691 =
         0.01664   -0.00019    0.00392    0.00094
C1A   1    1.032034    0.698082    1.062420    11.00000    0.01424    0.01439 =
         0.01835    0.00006    0.00376   -0.00044
C2A   1    1.054632    0.635893    1.161833    11.00000    0.02041    0.01803 =
         0.01725    0.00184    0.00498   -0.00047
AFIX  43
H2AA  2    1.038118    0.629050    1.217405    11.00000   -1.20000
AFIX   0
C3A   1    1.102652    0.584457    1.175163    11.00000    0.02044    0.01767 =
         0.01825    0.00203   -0.00121    0.00167
C4A   1    1.128360    0.591830    1.096967    11.00000    0.01564    0.01724 =
         0.02480   -0.00024    0.00195    0.00212
AFIX  43
H4AA  2    1.161487    0.556173    1.111193    11.00000   -1.20000
AFIX   0
C5A   1    1.105150    0.651897    0.997662    11.00000    0.01431    0.01601 =
         0.02282    0.00026    0.00511    0.00070
AFIX  43
H5AA  2    1.121963    0.656103    0.942516    11.00000   -1.20000
AFIX   0
C6A   1    1.056506    0.706353    0.979773    11.00000    0.01379    0.01221 =
         0.01680   -0.00052    0.00412   -0.00004
C7A   1    0.984787    0.803335    0.894245    11.00000    0.01482    0.01308 =
         0.01482   -0.00076    0.00449   -0.00142
C8A   1    0.868384    0.948100    0.771756    11.00000    0.01504    0.01358 =
         0.01667   -0.00210    0.00330    0.00104
C9A   1    0.820905    0.939823    0.802916    11.00000    0.01341    0.01300 =
         0.01920   -0.00230    0.00255    0.00100
C10A  1    0.779086    1.015420    0.739554    11.00000    0.01772    0.01898 =
         0.01919   -0.00046    0.00169    0.00314
AFIX  43
H10B  2    0.781114    1.081358    0.677985    11.00000   -1.20000
AFIX   0
C11A  1    0.734299    0.994985    0.765861    11.00000    0.01372    0.02313 =
         0.02840   -0.00286    0.00084    0.00456
AFIX  43
H11B  2    0.706138    1.048203    0.722423    11.00000   -1.20000
AFIX   0
C12A  1    0.730522    0.897718    0.854818    11.00000    0.01511    0.02160 =
         0.03103   -0.00375    0.00735    0.00103
AFIX  43
H12B  2    0.699851    0.881867    0.871636    11.00000   -1.20000
AFIX   0
C13A  1    0.772064    0.823615    0.919158    11.00000    0.01909    0.01999 =
         0.02822    0.00082    0.00854    0.00108
AFIX  43
H13B  2    0.769857    0.757812    0.980655    11.00000   -1.20000
AFIX   0
C14A  1    0.816789    0.845472    0.893822    11.00000    0.01450    0.01764 =
         0.02170   -0.00006    0.00354    0.00215
AFIX  43
H14B  2    0.845010    0.795659    0.938846    11.00000   -1.20000
AFIX   0
C15A  1    0.870768    1.025076    0.666424    11.00000    0.01916    0.02447 =
         0.02038    0.00247    0.00564    0.00447
AFIX 137
H15D  2    0.904580    1.027307    0.659978    11.00000   -1.50000
H15E  2    0.857714    1.150024    0.659857    11.00000   -1.50000
H15F  2    0.851567    0.948129    0.610701    11.00000   -1.50000
AFIX   0
S1B   5    0.530131    0.721872    1.047474    11.00000    0.01062    0.01609 =
         0.01314    0.00005    0.00124    0.00098
F1B   4    0.378535    0.967139    1.162535    11.00000    0.01914    0.03605 =
         0.01922   -0.00519    0.00783    0.00641
N1B   3    0.473795    0.750911    0.859326    11.00000    0.01135    0.01680 =
         0.01232    0.00008    0.00254    0.00023
N2B   3    0.552481    0.646767    0.862087    11.00000    0.01225    0.01979 =
         0.01425    0.00086    0.00336    0.00378
AFIX   3
H1NB  2    0.549597    0.672880    0.802427    11.00000   -1.20000
AFIX   0
N3B   3    0.596552    0.607240    0.927593    11.00000    0.01186    0.01458 =
         0.01455    0.00113    0.00177    0.00065
C1B   1    0.470842    0.798828    1.036722    11.00000    0.01077    0.01331 =
         0.01287   -0.00138    0.00159   -0.00034
C2B   1    0.448561    0.853213    1.116627    11.00000    0.01559    0.02015 =
         0.01306   -0.00154    0.00260    0.00005
AFIX  43
H2BA  2    0.465172    0.850037    1.188512    11.00000   -1.20000
AFIX   0
C3B   1    0.401155    0.911834    1.085796    11.00000    0.01578    0.01813 =
         0.01608   -0.00267    0.00692    0.00094
C4B   1    0.375343    0.917446    0.982521    11.00000    0.01154    0.01633 =
         0.02057    0.00078    0.00427    0.00162
AFIX  43
H4BA  2    0.342535    0.957245    0.965636    11.00000   -1.20000
AFIX   0
C5B   1    0.398122    0.863961    0.903716    11.00000    0.01291    0.01653 =
         0.01640    0.00120    0.00236    0.00075
AFIX  43
H5BA  2    0.381076    0.867599    0.832138    11.00000   -1.20000
AFIX   0
C6B   1    0.446356    0.804703    0.930591    11.00000    0.01256    0.01249 =
         0.01269    0.00110    0.00362   -0.00069
C7B   1    0.517435    0.706698    0.910087    11.00000    0.01305    0.01296 =
         0.01269   -0.00002    0.00158   -0.00059
C8B   1    0.629982    0.536389    0.887349    11.00000    0.01284    0.01457 =
         0.01568    0.00163    0.00361    0.00052
C9B   1    0.676554    0.495888    0.962442    11.00000    0.01202    0.01388 =
         0.01393    0.00283    0.00304    0.00026
C10B  1    0.710238    0.376167    0.934915    11.00000    0.01539    0.01751 =
         0.02107   -0.00058    0.00357    0.00189
AFIX  43
H10A  2    0.703735    0.324515    0.866373    11.00000   -1.20000
AFIX   0
C11B  1    0.753119    0.331630    1.006432    11.00000    0.01529    0.01908 =
         0.03135    0.00249    0.00324    0.00353
AFIX  43
H11A  2    0.775434    0.248738    0.986973    11.00000   -1.20000
AFIX   0
C12B  1    0.763194    0.408131    1.105771    11.00000    0.01541    0.02119 =
         0.02753    0.00557   -0.00089   -0.00078
AFIX  43
H12A  2    0.792440    0.377953    1.154762    11.00000   -1.20000
AFIX   0
C13B  1    0.730268    0.529990    1.134018    11.00000    0.01888    0.02516 =
         0.01670    0.00209    0.00039   -0.00231
AFIX  43
H13A  2    0.737258    0.583175    1.202190    11.00000   -1.20000
AFIX   0
C14B  1    0.687284    0.573725    1.062674    11.00000    0.01592    0.01995 =
         0.01664    0.00114    0.00466   -0.00023
AFIX  43
H14A  2    0.665107    0.657044    1.082288    11.00000   -1.20000
AFIX   0
C15B  1    0.625143    0.489433    0.773110    11.00000    0.01900    0.02444 =
         0.01396   -0.00158    0.00324    0.00686
AFIX 137
H15A  2    0.593602    0.531781    0.732304    11.00000   -1.50000
H15B  2    0.627572    0.356348    0.765478    11.00000   -1.50000
H15C  2    0.651106    0.549627    0.747240    11.00000   -1.50000
HKLF 4 1 0 1 1 -1 0 0 0 -1 0
REM  mo_bks101_0m in P2/c (100K)
REM R1 =  0.0331 for   7049 Fo > 4sig(Fo)  and  0.0356 for all   7411 data
REM    364 parameters refined using      0 restraints
END
WGHT      0.0333      1.4375
REM Highest difference peak  0.459,  deepest hole -0.434,  1-sigma level  0.053
Q1    1   0.5227  0.7184  0.9739  11.00000  0.05    0.46
Q2    1   0.9800  0.7820  0.9512  11.00000  0.05    0.44
Q3    1   0.4607  0.7947  0.9839  11.00000  0.05    0.39
Q4    1   1.0412  0.7071  1.0172  11.00000  0.05    0.38
Q5    1   1.0799  0.6130  1.1646  11.00000  0.05    0.34
Q6    1   1.0355  0.7470  0.9391  11.00000  0.05    0.34
Q7    1   0.5374  0.7294  1.1201  11.00000  0.05    0.33
Q8    1   0.8382  0.9449  0.7936  11.00000  0.05    0.30
Q9    1   1.0815  0.6900  0.9937  11.00000  0.05    0.30
Q10   1   0.4961  0.7410  1.0569  11.00000  0.05    0.29
Q11   1   0.6236  0.5262  0.8234  11.00000  0.05    0.29
Q12   1   0.4731  0.7365  0.9215  11.00000  0.05    0.29
Q13   1   0.4193  0.8793  1.0978  11.00000  0.05    0.28
Q14   1   1.0391  0.6473  1.1020  11.00000  0.05    0.28
Q15   1   0.9645  0.7651  1.0834  11.00000  0.05    0.26
Q16   1   0.4213  0.8387  0.9203  11.00000  0.05    0.26
Q17   1   0.7408  0.4403  1.1171  11.00000  0.05    0.25
Q18   1   0.6976  0.4530  0.9517  11.00000  0.05    0.25
Q19   1   0.7593  1.0167  0.7573  11.00000  0.05    0.25
Q20   1   0.9996  0.7671  0.8859  11.00000  0.05    0.24
;
