# Supplementary material for: 1-(6-Fluoro-1,3-benzothia­zol-2-yl)-2-(1-phenyl­ethyl­idene)hydrazine
Source: Acta Crystallogr Sect E Struct Rep Online. 2012 Jul 14;68(Pt 8):o2438–9. doi: 10.1107/S1600536812030851 (PMC3414353; doi:10.1107/S1600536812030851)
Supplement: Supplementary file 2 [file e-68-o2438-Isup2.hkl]

# 
# h,k,l, Fc-squared, Fo-squared, sigma(Fo-squared) and status flag 
# 
data_I
_shelx_title ' mo_bks101_0m in P2/c (100K)' 
_shelx_refln_list_code          4 
_shelx_F_calc_maximum      278.14 
_exptl_crystal_F_000      1184.00 
_reflns_d_resolution_high  0.7173 
 
loop_ 
 _symmetry_equiv_pos_as_xyz 
 'x, y, z' 
 '-x, y, -z+1/2' 
 '-x, -y, -z' 
 'x, -y, z-1/2' 
 
_cell_length_a    28.3120 
_cell_length_b     7.2952 
_cell_length_c    13.0626 
_cell_angle_alpha  90.000 
_cell_angle_beta  103.151 
_cell_angle_gamma  90.000 
 
_shelx_F_squared_multiplier     1.000 
 
loop_ 
 _refln_index_h 
 _refln_index_k 
 _refln_index_l 
 _refln_F_squared_calc 
 _refln_F_squared_meas 
 _refln_F_squared_sigma 
 _refln_observed_status 
   1   0   0       53.04       -0.11      0.11 o 
   2   0   0    24184.38    23833.82    350.54 o 
   3   0   0        7.29        3.87      0.80 o 
   4   0   0     2295.80     2237.13     39.86 o 
   5   0   0       52.96       62.11      2.87 o 
   6   0   0     2930.25     2950.60     31.63 o 
   7   0   0      734.58      665.67      8.92 o 
   8   0   0    19124.08    19132.57    193.87 o 
   9   0   0      243.66      241.17      4.79 o 
  10   0   0     2662.92     2611.01     30.64 o 
  11   0   0      105.83      112.45      5.24 o 
  12   0   0    40406.56    41205.29    450.73 o 
  13   0   0      495.69      553.70      9.38 o 
  14   0   0    29030.92    31218.78    316.39 o 
  15   0   0      167.36      224.41      7.15 o 
  16   0   0     1135.23     1137.31     16.40 o 
  17   0   0        1.83        4.57      2.24 o 
  18   0   0     1076.96     1046.82     13.48 o 
  19   0   0      104.01      108.91      4.69 o 
  20   0   0     9333.63     8892.93     86.70 o 
  21   0   0       21.34       39.33      3.84 o 
  22   0   0      372.99      371.02      7.85 o 
  23   0   0       26.16       29.56      3.84 o 
  24   0   0     1948.40     1713.74     22.87 o 
  25   0   0      493.11      476.63     10.39 o 
  26   0   0     3320.88     2976.08     39.12 o 
  27   0   0       15.92       15.10      4.59 o 
  28   0   0     1740.87     1586.35     24.36 o 
  29   0   0       43.03       42.41      5.40 o 
  30   0   0     1539.85     1521.08     27.85 o 
  31   0   0        7.76       29.11      6.47 o 
  32   0   0     3856.95     3627.16     47.89 o 
  33   0   0       50.68       65.51      7.24 o 
  34   0   0     1526.67     1439.95     26.64 o 
  35   0   0       87.36       88.90      9.75 o 
  36   0   0       51.69       58.23      8.02 o 
  37   0   0      348.50      427.95     18.66 o 
  38   0   0     4717.26     5023.11     77.75 o 
   0   1   0        0.00        0.25      0.35 o 
   1   1   0      434.99      306.87      4.35 o 
   3   1   0     2513.41     2528.89     22.31 o 
   4   1   0      110.99      102.60      3.04 o 
   5   1   0    15255.21    15319.41    150.07 o 
   6   1   0       84.10       90.68      2.21 o 
   7   1   0      288.17      275.30      3.51 o 
   8   1   0        6.69       -1.33      1.33 o 
   9   1   0     3309.11     3194.75     24.81 o 
  10   1   0       58.89       70.15      2.76 o 
  11   1   0     1650.27     1655.02     14.49 o 
  12   1   0       16.96       15.96      1.56 o 
  13   1   0      195.14      177.41      3.61 o 
  14   1   0       80.59       74.12      2.92 o 
  15   1   0       22.20       33.61      2.01 o 
  16   1   0      456.65      488.81      6.02 o 
  17   1   0     1253.22     1378.32     12.63 o 
  18   1   0      294.92      300.34      5.11 o 
  19   1   0      499.67      553.58      7.58 o 
  20   1   0       93.14       88.69      3.71 o 
  21   1   0       17.34       25.40      2.58 o 
  22   1   0      244.25      238.09      4.91 o 
  23   1   0     1555.24     1549.93     14.22 o 
  24   1   0      122.20      141.38      4.23 o 
  25   1   0     1867.71     1934.72     17.84 o 
  26   1   0       89.35       98.32      4.45 o 
  27   1   0       97.65       83.78      4.33 o 
  28   1   0       61.00       62.22      4.06 o 
  29   1   0       26.39       22.28      3.68 o 
  30   1   0       45.88       47.86      4.08 o 
  31   1   0        0.02        1.62      3.49 o 
  32   1   0        2.79        2.47      3.72 o 
  33   1   0        7.30        6.90      3.95 o 
  34   1   0        0.00       -3.97      3.97 o 
  35   1   0       15.81       14.71      4.54 o 
  36   1   0        1.03        1.43      4.42 o 
  37   1   0        1.66        0.56      4.70 o 
  38   1   0       46.64       57.33      6.11 o 
   0   2   0      123.16      100.94      2.97 o 
   1   2   0      212.77      203.36      3.32 o 
   2   2   0    77363.09    79278.92    676.97 o 
   3   2   0     1310.68     1306.06     12.01 o 
   4   2   0    73440.73    73728.38    717.41 o 
   5   2   0      279.78      283.40      5.28 o 
   6   2   0     5587.76     5636.08     55.65 o 
   7   2   0      452.20      477.73      9.44 o 
   8   2   0     9120.16     9270.53    103.09 o 
   9   2   0      757.53      761.17      8.67 o 
  10   2   0     3146.08     3218.40     29.50 o 
  11   2   0       58.85       64.92      2.72 o 
  12   2   0      113.32      144.69      5.18 o 
  13   2   0      124.84      138.03      3.56 o 
  14   2   0     5983.78     5839.77     47.92 o 
  15   2   0      625.36      623.35      8.14 o 
  16   2   0    16710.41    17115.02    124.79 o 
  17   2   0     1069.90     1060.14     11.09 o 
  18   2   0     6058.34     6038.48     52.78 o 
  19   2   0      280.61      276.64      7.47 o 
  20   2   0        2.44        5.63      1.95 o 
  21   2   0       27.53       36.79      2.77 o 
  22   2   0     6917.72     6430.41     49.58 o 
  23   2   0      341.22      368.01      6.33 o 
  24   2   0     2892.94     2561.13     22.20 o 
  25   2   0       52.00       50.55      3.35 o 
  26   2   0      115.97      108.98      4.79 o 
  27   2   0        0.48        0.00      2.82 o 
  28   2   0      998.83      986.10     13.13 o 
  29   2   0       77.37       80.32      4.92 o 
  30   2   0       50.08       50.64      4.50 o 
  31   2   0        0.73        2.06      3.68 o 
  32   2   0      450.99      460.92      9.53 o 
  33   2   0       26.83       33.80      4.48 o 
  34   2   0     1716.70     1756.41     21.55 o 
  35   2   0       35.88       80.13      7.27 o 
  36   2   0     4822.35     4871.39     50.84 o 
  37   2   0      256.70      312.78      9.53 o 
   0   3   0       23.02       33.00      2.36 o 
   1   3   0      236.97      135.79      2.93 o 
   2   3   0      126.51      132.19      4.04 o 
   3   3   0     1663.75     1727.73     17.05 o 
   4   3   0      436.22      448.11      6.21 o 
   5   3   0     1444.82     1534.14     15.33 o 
   6   3   0     1008.73     1060.02     11.48 o 
   7   3   0      361.78      388.15      5.96 o 
   8   3   0      189.95      220.43      4.40 o 
   9   3   0      404.30      484.32      7.70 o 
  10   3   0      103.28      124.44      3.62 o 
  11   3   0      110.67      158.91      4.12 o 
  12   3   0       96.71      100.54      3.27 o 
  13   3   0       62.78       42.64      2.50 o 
  14   3   0       59.07       65.87      2.83 o 
  15   3   0      196.63      237.89      5.18 o 
  16   3   0       15.15       11.76      2.20 o 
  17   3   0     1071.64     1141.31     12.75 o 
  18   3   0        4.98        1.03      2.03 o 
  19   3   0      378.86      399.97      6.67 o 
  20   3   0      269.95      287.20      5.92 o 
  21   3   0      474.96      542.43      7.84 o 
  22   3   0      846.04      815.80     10.07 o 
  23   3   0      350.36      395.94      6.88 o 
  24   3   0      189.69      198.83      5.83 o 
  25   3   0      135.79      119.49      4.45 o 
  26   3   0       10.94        9.29      2.96 o 
  27   3   0        0.00       -0.36      2.89 o 
  28   3   0      255.59      256.66      7.76 o 
  29   3   0      188.79      184.94      6.57 o 
  30   3   0        2.47        0.67      3.60 o 
  31   3   0       10.62        5.84      3.84 o 
  32   3   0       31.73       37.01      5.50 o 
  33   3   0      168.79      188.00      7.44 o 
  34   3   0        4.34        2.22      4.66 o 
  35   3   0       30.66       33.22      5.38 o 
  36   3   0      111.67      121.13      6.97 o 
   0   4   0     1393.99     1383.80     18.24 o 
   1   4   0       21.37       26.21      2.56 o 
   2   4   0     2346.64     2375.67     23.35 o 
   3   4   0       41.22       58.99      2.94 o 
   4   4   0     3181.46     3360.20     30.62 o 
   5   4   0        0.03        1.64      1.67 o 
   6   4   0     9303.84    10008.50     90.18 o 
   7   4   0       73.88       86.11      3.46 o 
   8   4   0     4076.65     4104.60     38.83 o 
   9   4   0      131.12      151.73      4.78 o 
  10   4   0     1055.31     1158.94     13.28 o 
  11   4   0       21.38       35.17      2.61 o 
  12   4   0     2548.04     2583.24     26.10 o 
  13   4   0        1.55        0.53      2.04 o 
  14   4   0      402.77      366.41      9.66 o 
  15   4   0      246.08      238.70      5.47 o 
  16   4   0      865.94      866.46     11.10 o 
  17   4   0      907.47      904.76     13.73 o 
  18   4   0     5479.67     5388.89     49.21 o 
  19   4   0      469.57      503.84     11.21 o 
  20   4   0    15439.34    15037.36    129.64 o 
  21   4   0      138.25      165.37      5.79 o 
  22   4   0     2231.80     2156.72     24.14 o 
  23   4   0       42.11       39.32      3.85 o 
  24   4   0        8.01        6.59      3.20 o 
  25   4   0      151.26      145.29      5.69 o 
  26   4   0      372.48      368.44      8.17 o 
  27   4   0        3.38        0.56      3.32 o 
  28   4   0       48.99       42.29      4.62 o 
  29   4   0       22.32       20.78      4.35 o 
  30   4   0      523.29      560.60     11.42 o 
  31   4   0       94.18       89.91      5.87 o 
  32   4   0     1096.38     1173.08     17.87 o 
  33   4   0       12.54       16.02      6.30 o 
  34   4   0     1515.29     1585.74     28.85 o 
  35   4   0       11.13       16.62      6.16 o 
   0   5   0        0.78        1.16      2.25 o 
   1   5   0     1500.60     1489.12     15.60 o 
   2   5   0      244.69      250.63      5.08 o 
   3   5   0      124.25       90.64      3.19 o 
   4   5   0      577.78      599.17      7.96 o 
   5   5   0     1372.81     1363.07     15.02 o 
   6   5   0       33.03       41.49      2.89 o 
   7   5   0     1197.88     1284.43     15.46 o 
   8   5   0        5.26       13.60      2.42 o 
   9   5   0     1584.44     1787.58     20.32 o 
  10   5   0       70.34       74.12      3.73 o 
  11   5   0      400.93      429.91      7.80 o 
  12   5   0        0.01       -0.23      2.40 o 
  13   5   0        0.14       -1.77      2.50 o 
  14   5   0      300.76      305.14      6.98 o 
  15   5   0     1123.27     1113.13     14.92 o 
  16   5   0       98.51      104.08      4.54 o 
  17   5   0      189.87      184.35      6.45 o 
  18   5   0       11.79        9.76      3.08 o 
  19   5   0     2680.09     2712.85     28.91 o 
  20   5   0       21.38       18.98      4.92 o 
  21   5   0     1112.28     1190.76     15.68 o 
  22   5   0       10.96        0.19      3.26 o 
  23   5   0      105.77      137.19      6.14 o 
  24   5   0      196.55      198.41      6.34 o 
  25   5   0      143.35      158.99      5.90 o 
  26   5   0       19.36       22.07      4.06 o 
  27   5   0        1.72       -3.59      3.59 o 
  28   5   0       34.14       29.85      5.53 o 
  29   5   0       57.27       63.17      6.76 o 
  30   5   0       25.21       16.69      5.58 o 
  31   5   0      420.72      444.57     12.48 o 
  32   5   0       61.75       60.91      6.87 o 
  33   5   0       64.01       74.80      7.26 o 
   0   6   0       78.68       86.21      5.11 o 
   1   6   0       35.14       38.76      2.97 o 
   2   6   0     1341.65     1428.85     16.53 o 
   3   6   0       76.67       80.24      3.70 o 
   4   6   0      142.55      135.24      4.73 o 
   5   6   0        0.76        1.61      2.31 o 
   6   6   0      464.46      483.85      8.69 o 
   7   6   0       40.56       48.81      3.47 o 
   8   6   0      102.30      120.11      4.61 o 
   9   6   0      336.50      349.59      8.36 o 
  10   6   0      395.39      428.83      8.04 o 
  11   6   0      109.25      120.68      4.81 o 
  12   6   0       24.20       27.13      3.14 o 
  13   6   0        2.42        2.27      2.63 o 
  14   6   0      707.42      722.78     11.23 o 
  15   6   0        7.16       11.11      3.04 o 
  16   6   0     2307.25     2343.02     26.89 o 
  17   6   0       79.05       87.17      4.38 o 
  18   6   0     2666.71     2667.26     31.39 o 
  19   6   0       13.13       15.44      3.36 o 
  20   6   0      518.63      502.09     13.86 o 
  21   6   0        6.74        6.72      4.28 o 
  22   6   0      386.06      395.33      9.33 o 
  23   6   0        0.53        5.18      3.80 o 
  24   6   0      176.73      200.55      9.54 o 
  25   6   0       13.15        3.13      4.76 o 
  26   6   0        1.57       -4.65      4.65 o 
  27   6   0      261.57      248.61      9.63 o 
  28   6   0       87.45       98.66      8.75 o 
  29   6   0       77.36       65.16     10.13 o 
  30   6   0      950.27      935.10     21.09 o 
  31   6   0      167.25      183.70     23.65 o 
   0   7   0        3.46       -1.16      5.87 o 
   1   7   0      618.31      582.96     13.39 o 
   2   7   0        0.80        1.39      4.27 o 
   3   7   0     1514.17     1507.21     24.02 o 
   4   7   0      182.06      189.32      8.43 o 
   5   7   0      772.98      781.70     15.58 o 
   6   7   0      134.20      136.74      7.52 o 
   7   7   0      649.58      666.79     14.39 o 
   8   7   0       53.24       64.96      5.93 o 
   9   7   0       32.55       31.09      3.95 o 
  10   7   0        0.02        0.62      4.72 o 
  11   7   0       22.01       23.13      3.96 o 
  12   7   0       15.71       17.42      3.85 o 
  13   7   0      332.81      339.41     16.97 o 
  14   7   0       17.61       20.56      4.12 o 
  15   7   0      837.08      849.50     15.51 o 
  16   7   0      145.90      141.88      9.86 o 
  17   7   0     1107.60     1143.30     28.03 o 
  18   7   0        3.74       16.32      6.20 o 
  19   7   0     1084.00     1129.36     23.37 o 
  20   7   0      126.94      142.09     10.45 o 
  21   7   0      402.53      422.14     14.83 o 
  22   7   0       98.54      102.20      9.25 o 
  23   7   0     1054.48     1007.63     30.27 o 
  24   7   0      218.44      201.23     11.93 o 
  25   7   0       10.28       19.17      7.46 o 
  26   7   0      232.01      233.66     13.56 o 
  27   7   0      134.82      140.25     11.12 o 
   0   8   0      483.46      503.76     18.60 o 
   1   8   0        9.99        5.25      4.66 o 
   2   8   0      101.90      125.42      8.53 o 
   3   8   0      325.27      331.19     12.04 o 
   4   8   0       20.02       26.84      5.92 o 
   5   8   0       35.26       35.86      6.23 o 
   6   8   0      141.37      141.19     11.32 o 
   7   8   0        4.81        5.06      5.32 o 
   8   8   0        8.70        6.27      5.42 o 
   9   8   0       97.09      114.02      9.85 o 
  10   8   0        9.34       10.86      5.86 o 
  11   8   0       24.69       26.53      6.03 o 
  12   8   0      130.35      142.02      9.63 o 
  13   8   0       99.79      109.45      9.04 o 
  14   8   0      120.61      115.65     12.89 o 
  15   8   0       49.31       62.13      8.49 o 
  16   8   0      731.48      751.27     18.96 o 
  17   8   0      128.22      118.80      9.62 o 
  18   8   0        9.86        0.69      6.57 o 
  19   8   0       12.45        5.96      7.12 o 
  20   8   0        0.05       -7.10     10.64 o 
  21   8   0        9.31        0.59      7.65 o 
  22   8   0        1.02        6.19      8.05 o 
  23   8   0       15.48       10.50      8.54 o 
   0   9   0       96.85      111.59     14.16 o 
   1   9   0     1028.39     1053.96     22.55 o 
   2   9   0        0.68       12.88      7.03 o 
   3   9   0     1113.84     1107.08     23.39 o 
   4   9   0      153.78      160.98     10.38 o 
   5   9   0      102.48      101.94      8.93 o 
   6   9   0      227.95      231.69     12.02 o 
   7   9   0       86.84       99.09      9.07 o 
   8   9   0       93.33       83.49      8.60 o 
   9   9   0       17.96       13.03      7.36 o 
  10   9   0        2.46        1.24      7.80 o 
  11   9   0        8.26       14.17      8.26 o 
  12   9   0       58.60       57.63     10.35 o 
  13   9   0      466.75      470.20     21.72 o 
  14   9   0        0.30       13.15      8.89 o 
  15   9   0      886.15      954.36     31.10 o 
  16   9   0      126.94      140.96     13.26 o 
  17   9   0     1727.40     1747.76     53.24 o 
   4  10   0       96.14       64.96     17.79 o 
   5  10   0       43.66       11.16     14.92 o 
   6  10   0       44.14       18.92     15.45 o 
 -38   1   1      264.50      267.68      9.27 o 
 -37   1   1      146.01      163.78      7.64 o 
 -36   1   1        8.45        3.11      4.37 o 
 -35   1   1       81.81       88.47      5.84 o 
 -34   1   1       14.90       14.56      4.21 o 
 -33   1   1      285.25      296.24      7.97 o 
 -32   1   1       50.32       55.89      4.66 o 
 -31   1   1      155.68      163.93      5.96 o 
 -30   1   1       77.74       96.20      4.89 o 
 -29   1   1      402.99      452.08      8.28 o 
 -28   1   1      342.98      335.39      6.84 o 
 -27   1   1      257.87      294.13      6.45 o 
 -26   1   1      491.28      520.68      7.80 o 
 -25   1   1     1527.59     1498.18     14.87 o 
 -24   1   1      888.10      857.39     10.03 o 
 -23   1   1      114.62      115.33      4.03 o 
 -22   1   1      890.69      859.85      9.46 o 
 -21   1   1     1918.07     1845.76     16.96 o 
 -20   1   1       66.68       77.45      3.34 o 
 -19   1   1      193.00      194.68      4.78 o 
 -18   1   1      106.83      101.49      3.11 o 
 -17   1   1      416.14      466.94      5.80 o 
 -16   1   1      866.22      960.00      9.52 o 
 -15   1   1     3236.27     3335.98     25.19 o 
 -14   1   1     1066.01     1143.28     10.04 o 
 -13   1   1     3755.01     3624.47     30.50 o 
 -12   1   1      887.69      868.90     15.76 o 
 -11   1   1      807.92      650.21     12.97 o 
 -10   1   1      191.96      148.84      3.52 o 
  -9   1   1      789.68      663.87      6.77 o 
  -8   1   1     1669.11     1532.68     18.14 o 
  -7   1   1     7026.63     6553.62     48.76 o 
  -6   1   1      721.92      638.34      6.09 o 
  -5   1   1      864.78      974.58      8.41 o 
  -4   1   1     3489.19     3529.10     30.76 o 
  -3   1   1      321.21      325.91      7.99 o 
  -2   1   1      240.08      237.60      3.08 o 
  -1   1   1     2189.22     2099.96     18.91 o 
   0   1   1     4347.91     4171.89     46.81 o 
   1   1   1      225.85      213.74      3.16 o 
   2   1   1      559.55      570.61      6.68 o 
   3   1   1     2844.06     2949.63     31.33 o 
   4   1   1      444.34      502.85      7.18 o 
   5   1   1     1532.43     1329.80     11.80 o 
   6   1   1     3030.46     2900.59     35.87 o 
   7   1   1     3866.23     3582.43     27.64 o 
   8   1   1      386.29      336.14      6.50 o 
   9   1   1      428.35      330.62      4.64 o 
  10   1   1      360.92      319.73      4.34 o 
  11   1   1     1923.55     1852.30     15.59 o 
  12   1   1     2373.38     2324.20     18.52 o 
  13   1   1     2185.63     2193.40     17.75 o 
  14   1   1     1409.05     1496.05     13.75 o 
  15   1   1     1594.12     1690.55     15.52 o 
  16   1   1      331.36      347.88      5.35 o 
  17   1   1      194.43      185.26      4.12 o 
  18   1   1      151.44      136.25      3.97 o 
  19   1   1      106.44      112.27      3.40 o 
  20   1   1     1041.30     1017.43     10.58 o 
  21   1   1     1407.16     1342.64     12.44 o 
  22   1   1       90.80       95.79      4.01 o 
  23   1   1      383.14      375.45      6.26 o 
  24   1   1      677.16      672.60      9.96 o 
  25   1   1      944.27      945.44     11.70 o 
  26   1   1      214.65      239.23      5.86 o 
  27   1   1      150.32      165.65      5.19 o 
  28   1   1      251.24      284.03      6.64 o 
  29   1   1      173.24      193.89      6.12 o 
  30   1   1      247.58      252.86      8.23 o 
  31   1   1      111.46      128.19      5.84 o 
  32   1   1      433.76      427.10      9.64 o 
  33   1   1       22.82       25.18      6.05 o 
  34   1   1      116.86      124.90      6.44 o 
  35   1   1       19.50       14.69      6.34 o 
  36   1   1      177.03      177.54      7.56 o 
  37   1   1      123.33      137.24      7.12 o 
 -38   2   1      156.24      173.21      7.73 o 
 -37   2   1      131.82      150.75      7.19 o 
 -36   2   1      110.50      128.40      6.63 o 
 -35   2   1      117.48      120.29      8.76 o 
 -34   2   1       54.62       46.98      4.97 o 
 -33   2   1       44.41       47.24      4.76 o 
 -32   2   1       36.44       30.37      4.35 o 
 -31   2   1      241.00      236.64      7.06 o 
 -30   2   1      931.08      882.32     12.54 o 
 -29   2   1      671.35      651.33     10.38 o 
 -28   2   1      718.71      680.66     10.03 o 
 -27   2   1      303.08      291.64      6.70 o 
 -26   2   1      173.72      171.75      5.09 o 
 -25   2   1      345.04      334.71      6.31 o 
 -24   2   1      794.11      711.94      9.07 o 
 -23   2   1     1023.09      975.76     10.86 o 
 -22   2   1      245.68      237.83      5.26 o 
 -21   2   1      532.73      516.78      6.79 o 
 -20   2   1      385.10      386.38      8.83 o 
 -19   2   1       74.71       79.52      3.44 o 
 -18   2   1      117.99      159.93      4.27 o 
 -17   2   1      767.99      824.08      8.56 o 
 -16   2   1     2125.57     2210.04     18.67 o 
 -15   2   1       93.14      116.61      4.15 o 
 -14   2   1      897.10      992.26      9.92 o 
 -13   2   1     1766.30     2004.68     22.28 o 
 -12   2   1     2715.70     2821.26     23.87 o 
 -11   2   1     1392.10     1514.53     13.30 o 
 -10   2   1     1702.07     1698.90     15.09 o 
  -9   2   1     1633.82     1616.04     20.66 o 
  -8   2   1      538.95      487.84      8.61 o 
  -7   2   1      758.91      671.27     38.96 o 
  -6   2   1      681.66      683.45      7.30 o 
  -5   2   1     7306.68     7521.90     63.59 o 
  -4   2   1    11981.04    12263.70    108.81 o 
  -3   2   1    18841.50    19174.19    185.21 o 
  -2   2   1    41757.66    42567.72    410.22 o 
  -1   2   1     7310.11     7383.97     68.58 o 
   0   2   1     9543.20     9652.23     88.70 o 
   1   2   1    36168.75    36765.84    334.95 o 
   2   2   1    28326.56    28688.89    275.26 o 
   3   2   1     7564.66     7822.46     76.32 o 
   4   2   1     8543.44     8744.38     74.28 o 
   5   2   1      796.40      790.02      8.68 o 
   6   2   1      708.59      683.76      7.66 o 
   7   2   1      346.98      334.84      8.26 o 
   8   2   1      757.64      743.34      9.25 o 
   9   2   1     1405.91     1461.85     13.41 o 
  10   2   1     2913.16     2994.42     25.58 o 
  11   2   1     1336.86     1454.61     13.19 o 
  12   2   1     1711.03     1936.36     15.84 o 
  13   2   1     1557.51     1691.91     14.81 o 
  14   2   1      208.99      237.90      4.25 o 
  15   2   1      958.78     1021.43     10.30 o 
  16   2   1     1726.28     1765.73     15.23 o 
  17   2   1      272.38      312.64      5.04 o 
  18   2   1       94.54       87.34      3.12 o 
  19   2   1      579.47      566.71      7.17 o 
  20   2   1      705.28      676.75      8.10 o 
  21   2   1      450.47      440.44      6.53 o 
  22   2   1     1618.98     1485.40     14.89 o 
  23   2   1      562.57      553.98      8.00 o 
  24   2   1      156.75      166.04      5.12 o 
  25   2   1      381.84      331.50      7.36 o 
  26   2   1      229.66      239.66      6.79 o 
  27   2   1      707.71      691.21     10.33 o 
  28   2   1      625.09      601.55      9.69 o 
  29   2   1      403.62      398.02      8.04 o 
  30   2   1      410.32      373.72      7.96 o 
  31   2   1       45.46       42.57      4.42 o 
  32   2   1       19.17       26.40      4.29 o 
  33   2   1       51.08       51.03      4.86 o 
  34   2   1       74.70       74.26      5.66 o 
  35   2   1       77.68       93.00      6.19 o 
  36   2   1      302.09      323.98     10.13 o 
  37   2   1       67.89       72.18      7.44 o 
 -37   3   1       38.62       44.00      5.66 o 
 -36   3   1      138.50      125.26      6.87 o 
 -35   3   1      179.07      186.59      8.11 o 
 -34   3   1       62.30       75.63      5.82 o 
 -33   3   1       22.17       13.63      6.24 o 
 -32   3   1       56.89       64.55      7.23 o 
 -31   3   1      390.94      390.15      8.89 o 
 -30   3   1       51.04       59.04      4.72 o 
 -29   3   1      375.99      378.31      8.12 o 
 -28   3   1      141.86      165.91      5.74 o 
 -27   3   1      572.68      611.43      9.43 o 
 -26   3   1       97.69      127.78      4.97 o 
 -25   3   1      329.97      343.79      6.66 o 
 -24   3   1      636.14      673.70      9.99 o 
 -23   3   1     1345.49     1330.25     14.11 o 
 -22   3   1     1352.97     1286.65     12.93 o 
 -21   3   1      139.18      159.13      4.42 o 
 -20   3   1       44.70       57.91      3.01 o 
 -19   3   1      190.61      195.71      5.21 o 
 -18   3   1      104.27      114.32      4.31 o 
 -17   3   1      167.50      162.95      4.79 o 
 -16   3   1      232.49      195.58      4.69 o 
 -15   3   1      803.21      767.28      8.79 o 
 -14   3   1      457.16      457.51      6.59 o 
 -13   3   1      657.54      660.59      7.29 o 
 -12   3   1      769.51      756.61      7.87 o 
 -11   3   1     4314.33     4195.07     33.51 o 
 -10   3   1     1880.37     1933.65     19.31 o 
  -9   3   1     1798.77     1607.65     15.74 o 
  -8   3   1      625.93      597.71      7.21 o 
  -7   3   1      246.65      300.68      5.28 o 
  -6   3   1       70.58       89.21      2.80 o 
  -5   3   1      808.28      629.58     56.38 o 
  -4   3   1      529.31      540.56      7.16 o 
  -3   3   1      409.88      381.81      4.71 o 
  -2   3   1      519.68      569.25      7.54 o 
  -1   3   1      222.99      235.67      4.20 o 
   0   3   1      259.83      271.05      4.24 o 
   1   3   1      335.78      339.48      4.87 o 
   2   3   1      259.37      280.05      4.37 o 
   3   3   1     1049.66     1021.14     10.57 o 
   4   3   1      597.90      572.74      7.65 o 
   5   3   1       96.65      136.55      3.16 o 
   6   3   1      477.12      497.78      6.07 o 
   7   3   1      325.78      291.38      5.22 o 
   8   3   1      990.05      916.59     10.52 o 
   9   3   1     4294.16     4274.01     40.07 o 
  10   3   1     2105.62     2165.06     23.49 o 
  11   3   1     1396.41     1289.02     15.09 o 
  12   3   1      887.61      899.54     10.62 o 
  13   3   1      759.81      760.28      9.43 o 
  14   3   1     1010.22     1029.40     12.32 o 
  15   3   1      362.79      304.79      5.67 o 
  16   3   1      116.49      110.21      4.08 o 
  17   3   1       51.67       54.51      3.32 o 
  18   3   1      438.32      423.79      7.27 o 
  19   3   1       73.87       89.24      4.04 o 
  20   3   1      323.37      322.20      6.39 o 
  21   3   1      677.09      657.36      9.81 o 
  22   3   1      580.10      606.97      9.89 o 
  23   3   1     1401.55     1428.28     17.77 o 
  24   3   1      148.23      173.49      6.08 o 
  25   3   1      226.78      262.01      7.23 o 
  26   3   1      265.50      285.94      7.61 o 
  27   3   1      285.59      287.25      7.75 o 
  28   3   1      213.21      224.85      6.74 o 
  29   3   1      104.56      118.87      5.41 o 
  30   3   1      381.25      396.42      9.99 o 
  31   3   1      124.08      117.17      6.12 o 
  32   3   1       19.67       19.77      4.39 o 
  33   3   1       74.18       87.54      7.26 o 
  34   3   1      400.27      407.31     12.19 o 
  35   3   1       97.50      105.89      7.90 o 
  36   3   1       52.16       50.80      7.28 o 
 -35   4   1      147.28      159.04      7.53 o 
 -34   4   1      509.98      531.98     12.71 o 
 -33   4   1      481.52      482.55     11.12 o 
 -32   4   1      694.32      728.73     13.93 o 
 -31   4   1       44.49       51.82      5.20 o 
 -30   4   1      134.07      153.11      6.91 o 
 -29   4   1      371.89      373.42      9.44 o 
 -28   4   1      255.66      266.80      8.27 o 
 -27   4   1      209.53      226.74      9.55 o 
 -26   4   1      886.02      817.09     13.93 o 
 -25   4   1       81.68      102.30      5.20 o 
 -24   4   1      344.45      339.37      7.50 o 
 -23   4   1      436.84      419.09     10.94 o 
 -22   4   1      153.32      157.65      5.76 o 
 -21   4   1       22.62       22.70      3.09 o 
 -20   4   1       31.29       25.21      3.81 o 
 -19   4   1       74.84       96.88      4.16 o 
 -18   4   1      166.07      179.01      5.28 o 
 -17   4   1      104.16      111.43      4.83 o 
 -16   4   1      337.54      353.18      6.57 o 
 -15   4   1      271.61      294.21      6.26 o 
 -14   4   1      975.74      976.44     11.65 o 
 -13   4   1      425.95      449.40      6.76 o 
 -12   4   1      364.06      361.18      6.29 o 
 -11   4   1      641.04      683.40      8.48 o 
 -10   4   1      750.51      761.46      9.65 o 
  -9   4   1     1559.01     1646.20     17.35 o 
  -8   4   1     4562.55     4649.85     43.52 o 
  -7   4   1     2717.32     2847.18     27.65 o 
  -6   4   1     8673.28     8836.59     74.99 o 
  -5   4   1     5795.13     6089.60     50.45 o 
  -4   4   1     2072.03     2137.55     19.13 o 
  -3   4   1     1617.46     1661.10     16.43 o 
  -2   4   1      168.50      178.96      4.44 o 
  -1   4   1     1669.58     1713.71     18.27 o 
   0   4   1      719.74      761.50      9.65 o 
   1   4   1      242.36      241.90      4.75 o 
   2   4   1      810.07      850.06     10.42 o 
   3   4   1     1592.24     1681.16     18.96 o 
   4   4   1     6164.29     6514.16     61.49 o 
   5   4   1     4554.44     4806.27     49.01 o 
   6   4   1     6305.04     6499.20     63.82 o 
   7   4   1     4458.62     4657.00     51.12 o 
   8   4   1     3615.20     3780.03     38.64 o 
   9   4   1      506.96      540.53      7.39 o 
  10   4   1     1115.48     1121.67     13.93 o 
  11   4   1      191.02      201.20      5.14 o 
  12   4   1      276.05      305.56      7.43 o 
  13   4   1      970.61      973.42     13.03 o 
  14   4   1      606.82      583.13      8.90 o 
  15   4   1      521.64      507.44      8.36 o 
  16   4   1      202.41      197.21      5.20 o 
  17   4   1      258.53      240.22      5.77 o 
  18   4   1      163.80      191.76      5.68 o 
  19   4   1       33.71       27.15      3.74 o 
  20   4   1       44.82       34.68      3.29 o 
  21   4   1      130.80      135.66      5.26 o 
  22   4   1      239.52      254.88      7.45 o 
  23   4   1      174.11      183.66      8.18 o 
  24   4   1      189.67      191.70      6.58 o 
  25   4   1      387.45      388.96      8.79 o 
  26   4   1      478.97      453.23      9.56 o 
  27   4   1      203.15      191.05      6.82 o 
  28   4   1      265.82      278.11      8.87 o 
  29   4   1      155.29      161.60      7.41 o 
  30   4   1       69.98       77.63      6.11 o 
  31   4   1      454.01      445.38     12.24 o 
  32   4   1      327.98      327.62     11.26 o 
  33   4   1      256.04      296.40     11.11 o 
  34   4   1      262.35      289.20     11.03 o 
 -33   5   1      107.90      114.87      9.65 o 
 -32   5   1        2.30       -4.92      4.92 o 
 -31   5   1        1.04        2.39      4.93 o 
 -30   5   1       21.08       20.60      4.64 o 
 -29   5   1      149.46      144.46      6.60 o 
 -28   5   1      377.64      377.81      9.92 o 
 -27   5   1      849.71      836.04     13.85 o 
 -26   5   1      142.17      155.54      6.52 o 
 -25   5   1      320.12      335.02     10.75 o 
 -24   5   1      271.31      300.80      7.69 o 
 -23   5   1      224.35      234.74      6.96 o 
 -22   5   1        4.52       13.10      3.44 o 
 -21   5   1       54.57       62.26      4.52 o 
 -20   5   1      251.85      252.91      6.93 o 
 -19   5   1      139.74      149.11      5.00 o 
 -18   5   1      360.43      357.02      7.60 o 
 -17   5   1       37.15       29.59      4.17 o 
 -16   5   1       10.97        9.69      3.21 o 
 -15   5   1       91.17      105.14      4.62 o 
 -14   5   1      110.71      117.67      5.39 o 
 -13   5   1      542.86      531.49      8.98 o 
 -12   5   1      306.37      304.99      6.57 o 
 -11   5   1      559.73      512.70      8.48 o 
 -10   5   1      503.04      528.94      8.52 o 
  -9   5   1     1093.65     1085.54     13.68 o 
  -8   5   1      466.35      446.79      7.50 o 
  -7   5   1      285.04      284.16      5.41 o 
  -6   5   1     1767.45     1836.30     20.94 o 
  -5   5   1     1012.99     1026.49     12.71 o 
  -4   5   1       22.06       16.84      2.09 o 
  -3   5   1       77.75       84.89      3.76 o 
  -2   5   1       81.95      109.59      4.68 o 
  -1   5   1      486.20      482.90      7.37 o 
   0   5   1      767.48      734.81     10.12 o 
   1   5   1      179.89      203.95      4.90 o 
   2   5   1       50.07       51.11      2.65 o 
   3   5   1       50.70       38.22      2.46 o 
   4   5   1     1102.04     1099.61     12.91 o 
   5   5   1     1201.82     1227.97     16.37 o 
   6   5   1      128.26      141.27      5.27 o 
   7   5   1      430.77      428.18      8.53 o 
   8   5   1      472.51      495.20      9.34 o 
   9   5   1      486.10      484.73      9.40 o 
  10   5   1      259.69      263.13      7.21 o 
  11   5   1      701.93      678.26     11.74 o 
  12   5   1      488.21      465.45      9.65 o 
  13   5   1      143.61      138.10      6.01 o 
  14   5   1      103.78      108.09      7.86 o 
  15   5   1        7.91        7.57      3.36 o 
  16   5   1       17.00       16.91      3.88 o 
  17   5   1      261.54      259.15      7.72 o 
  18   5   1      110.14      117.17      5.87 o 
  19   5   1      299.74      305.22      9.18 o 
  20   5   1       56.73       61.35      5.39 o 
  21   5   1        9.27        9.71      4.22 o 
  22   5   1      179.77      175.83      7.85 o 
  23   5   1      480.33      479.13     11.59 o 
  24   5   1      168.73      180.20      8.22 o 
  25   5   1      191.26      208.22      8.80 o 
  26   5   1      380.56      392.85     11.11 o 
  27   5   1      503.34      508.88     11.86 o 
  28   5   1       66.30       77.73      6.95 o 
  29   5   1       19.07       24.25      5.06 o 
  30   5   1        1.59       -2.54      5.23 o 
  31   5   1        4.28       -4.49      5.37 o 
  32   5   1      225.85      210.51      9.85 o 
 -31   6   1       98.59       91.93      9.91 o 
 -30   6   1      647.27      672.55     19.74 o 
 -29   6   1       82.47       92.91      9.00 o 
 -28   6   1      361.25      360.99     13.68 o 
 -27   6   1       58.91       57.90      7.64 o 
 -26   6   1      593.30      611.12     18.27 o 
 -25   6   1      303.62      313.15      9.91 o 
 -24   6   1      568.52      548.69     12.25 o 
 -23   6   1      457.81      477.58     11.30 o 
 -22   6   1      976.48      954.78     15.83 o 
 -21   6   1      907.30      873.26     14.54 o 
 -20   6   1      181.90      193.95      7.28 o 
 -19   6   1      412.02      406.76     10.15 o 
 -18   6   1      663.30      625.85     11.61 o 
 -17   6   1      186.11      198.41      7.04 o 
 -16   6   1      502.09      501.63     10.68 o 
 -15   6   1      174.88      177.87      6.97 o 
 -14   6   1      415.72      413.66      9.88 o 
 -13   6   1      173.07      179.57      6.82 o 
 -12   6   1      205.07      226.11      7.42 o 
 -11   6   1     1164.01     1202.68     17.53 o 
 -10   6   1     3793.82     3780.15     43.25 o 
  -9   6   1     2092.17     2123.30     26.49 o 
  -8   6   1     2450.13     2536.33     30.54 o 
  -7   6   1     2605.68     2730.90     34.47 o 
  -6   6   1     1224.82     1260.28     16.63 o 
  -5   6   1      246.76      259.09      7.12 o 
  -4   6   1      119.66      127.97      5.30 o 
  -3   6   1      547.59      560.97      9.89 o 
  -2   6   1      295.37      293.67      6.74 o 
  -1   6   1       76.55      102.24      4.46 o 
   0   6   1       33.99       48.43      3.79 o 
   1   6   1      416.22      405.47      8.37 o 
   2   6   1      402.25      422.23      8.73 o 
   3   6   1      261.69      267.82      7.53 o 
   4   6   1      492.02      495.98     13.15 o 
   5   6   1      531.58      571.81     11.45 o 
   6   6   1     3883.44     3916.30     47.39 o 
   7   6   1     1517.40     1589.86     25.55 o 
   8   6   1     2644.35     2674.82     34.50 o 
   9   6   1     1697.80     1736.20     22.85 o 
  10   6   1     2000.36     2035.17     25.91 o 
  11   6   1      157.35      181.57      6.94 o 
  12   6   1      345.13      345.10      8.85 o 
  13   6   1      206.54      218.69      7.64 o 
  14   6   1      118.20      121.46      6.26 o 
  15   6   1      303.01      314.25      9.87 o 
  16   6   1      415.31      374.71     10.40 o 
  17   6   1      306.23      320.81      9.34 o 
  18   6   1      221.88      227.31      8.51 o 
  19   6   1      406.69      390.79     10.30 o 
  20   6   1      586.31      571.71     12.53 o 
  21   6   1      448.90      467.68     11.58 o 
  22   6   1      817.87      820.77     15.58 o 
  23   6   1      323.30      323.64     10.38 o 
  24   6   1      704.97      655.94     14.17 o 
  25   6   1      360.03      370.16     11.34 o 
  26   6   1      134.68      145.83      7.15 o 
  27   6   1      156.22      159.08      8.27 o 
  28   6   1      152.46      155.32      8.59 o 
  29   6   1      392.79      413.33     12.32 o 
  30   6   1      206.68      184.52      9.35 o 
 -28   7   1      122.21      116.55     10.74 o 
 -27   7   1       84.27       77.11     10.04 o 
 -26   7   1      172.38      175.85     11.64 o 
 -25   7   1      155.55      163.95     11.13 o 
 -24   7   1       77.30       61.47      9.67 o 
 -23   7   1      313.06      340.88     15.20 o 
 -22   7   1       19.46       18.67      6.75 o 
 -21   7   1        1.11        0.77      6.07 o 
 -20   7   1      161.43      145.28      9.05 o 
 -19   7   1      619.97      628.83     15.41 o 
 -18   7   1      233.12      227.36      8.10 o 
 -17   7   1        3.68       -1.83      3.81 o 
 -16   7   1      248.03      255.42      8.85 o 
 -15   7   1       74.13       77.05      5.55 o 
 -14   7   1      194.73      190.27      7.75 o 
 -13   7   1      323.83      327.24     12.08 o 
 -12   7   1      190.22      187.19      7.56 o 
 -11   7   1       41.58       48.50      4.77 o 
 -10   7   1        7.45        6.43      3.74 o 
  -9   7   1      256.13      257.63     11.71 o 
  -8   7   1      116.84      126.61      6.02 o 
  -7   7   1      400.02      403.86      9.40 o 
  -6   7   1      301.08      326.04      8.55 o 
  -5   7   1      645.91      650.58     12.80 o 
  -4   7   1      205.42      234.00      7.66 o 
  -3   7   1      139.68      154.63      6.49 o 
  -2   7   1       20.75       23.63      3.97 o 
  -1   7   1       83.81       87.18      5.26 o 
   0   7   1      168.65      174.16      6.79 o 
   1   7   1       42.09       54.78      4.57 o 
   2   7   1       73.00       71.16      5.23 o 
   3   7   1      383.22      389.77      9.45 o 
   4   7   1      311.09      322.20      8.60 o 
   5   7   1      370.05      378.14      9.28 o 
   6   7   1      225.55      246.73     10.62 o 
   7   7   1      186.20      173.66      7.03 o 
   8   7   1      304.77      323.55     10.28 o 
   9   7   1        5.90        5.97      4.26 o 
  10   7   1       37.95       42.81      5.43 o 
  11   7   1       86.19       98.86      7.40 o 
  12   7   1      142.78      158.78      8.26 o 
  13   7   1      332.46      340.72     11.05 o 
  14   7   1       34.28       36.20      5.60 o 
  15   7   1      107.11      121.84      7.84 o 
  16   7   1        2.36       -2.02      4.74 o 
  17   7   1      355.38      341.46     10.77 o 
  18   7   1      317.94      327.44     10.76 o 
  19   7   1      155.57      160.06      8.21 o 
  20   7   1        2.51        6.11      4.97 o 
  21   7   1       32.56       28.13      5.59 o 
  22   7   1      146.17      140.55     12.28 o 
  23   7   1       61.32       62.82      5.67 o 
  24   7   1       74.97       74.12      5.96 o 
  25   7   1      131.05      115.37      8.02 o 
  26   7   1       39.03       39.38     13.30 o 
  27   7   1      270.52      266.50     13.78 o 
 -24   8   1      446.10      444.75     20.18 o 
 -23   8   1      177.22      189.75     13.21 o 
 -22   8   1      144.19      151.71     16.34 o 
 -21   8   1       78.07       76.21     10.04 o 
 -20   8   1      145.38      156.02     13.38 o 
 -19   8   1       18.04       15.38      7.93 o 
 -18   8   1       59.29       78.24      9.48 o 
 -17   8   1      169.77      176.45     11.84 o 
 -16   8   1      313.13      333.42     16.21 o 
 -15   8   1      208.10      240.19     13.10 o 
 -14   8   1      400.32      417.12     15.42 o 
 -13   8   1      828.48      822.57     21.10 o 
 -12   8   1     1761.13     1770.69     31.00 o 
 -11   8   1      829.82      798.19     19.00 o 
 -10   8   1      909.06      914.31     29.72 o 
  -9   8   1      523.11      553.50     18.04 o 
  -8   8   1      772.42      796.39     21.61 o 
  -7   8   1      268.48      317.70     14.51 o 
  -6   8   1      458.13      473.97     16.29 o 
  -5   8   1      300.88      325.09     14.11 o 
  -4   8   1      617.66      601.51     18.09 o 
  -3   8   1      177.25      184.60     10.50 o 
  -2   8   1       49.20       58.35      7.19 o 
  -1   8   1       27.67       26.74      6.22 o 
   0   8   1       53.56       64.95      7.27 o 
   1   8   1       94.53      106.01      9.40 o 
   2   8   1      400.96      411.74     15.26 o 
   3   8   1      277.55      282.21     15.02 o 
   4   8   1      635.31      639.33     26.43 o 
   5   8   1      212.02      239.52     13.19 o 
   6   8   1      560.05      571.80     13.66 o 
   7   8   1      346.25      379.74     15.25 o 
   8   8   1      988.02     1060.38     25.95 o 
   9   8   1      682.35      693.43     18.32 o 
  10   8   1      714.12      739.49     20.32 o 
  11   8   1      781.47      829.43     32.79 o 
  12   8   1      625.91      646.16     19.89 o 
  13   8   1      275.86      290.03     14.95 o 
  14   8   1      339.04      377.96     16.76 o 
  15   8   1      185.47      209.13     13.59 o 
  16   8   1      157.64      187.93     13.09 o 
  17   8   1      125.75      115.61     11.29 o 
  18   8   1       29.55       35.41      9.09 o 
  19   8   1      253.24      259.03     15.37 o 
  20   8   1      138.51      142.70     12.44 o 
  21   8   1       62.16       66.16     10.47 o 
  22   8   1      297.55      322.26     17.55 o 
  23   8   1      195.50      234.81     17.74 o 
 -18   9   1       74.45       73.06     11.38 o 
 -17   9   1       21.37       38.14      9.92 o 
 -16   9   1      184.98      206.01     38.42 o 
 -15   9   1      101.46      119.74     18.91 o 
 -14   9   1      250.36      242.16     19.77 o 
 -13   9   1      105.45      110.50     27.64 o 
 -12   9   1       49.05       56.97     16.17 o 
 -11   9   1       37.04       64.71     13.09 o 
 -10   9   1       68.90       71.71     13.20 o 
  -9   9   1      245.49      267.79     34.32 o 
  -8   9   1      102.36       85.97     13.29 o 
  -7   9   1       40.42       47.81     13.08 o 
  -6   9   1       53.96       77.42     17.61 o 
  -5   9   1      115.46      125.49     18.90 o 
  -4   9   1       81.08      105.71     22.61 o 
  -3   9   1      220.27      251.90     23.60 o 
  -2   9   1       14.32       20.96      9.79 o 
  -1   9   1       59.90       81.49     10.81 o 
   0   9   1       35.12       33.86     13.46 o 
   1   9   1       24.27       22.95      8.82 o 
   2   9   1      256.03      266.97     14.44 o 
   3   9   1      141.51      148.55     17.71 o 
   4   9   1       90.74      103.38     10.29 o 
   5   9   1       26.89       35.06      8.08 o 
   6   9   1       78.03       90.79     10.23 o 
   7   9   1       44.98       51.94      8.94 o 
   8   9   1      106.52      123.16     11.30 o 
   9   9   1      146.53      155.19     12.36 o 
  10   9   1       63.27       75.24      9.95 o 
  11   9   1       21.14       31.11      8.73 o 
  12   9   1      174.18      183.51     13.55 o 
  13   9   1      232.68      230.22     14.81 o 
  14   9   1      109.56      106.91     14.64 o 
  15   9   1      181.31      197.57     14.29 o 
  16   9   1       48.11       63.87     11.55 o 
  17   9   1       34.66       32.04     11.09 o 
  -6  10   1      356.40      402.68     63.69 o 
  -5  10   1      310.58      397.62     23.37 o 
  -4  10   1      333.93      324.53     22.86 o 
  -3  10   1       56.50       48.28     18.23 o 
  -2  10   1        5.00        2.88     15.31 o 
  -1  10   1       12.64        4.37     22.94 o 
   0  10   1       10.49       26.39     11.42 o 
   1  10   1        6.61        5.38     11.85 o 
   2  10   1      119.43      102.49     22.28 o 
   3  10   1      184.58      215.66     16.61 o 
   4  10   1      714.15      731.55     32.82 o 
   5  10   1      253.60      277.95     26.87 o 
 -39   0   2      854.10      982.26     23.85 o 
 -38   0   2     1062.83     1082.89     24.99 o 
 -37   0   2      330.48      394.50     13.16 o 
 -36   0   2     1318.98     1361.18     23.92 o 
 -35   0   2      495.32      524.93     17.69 o 
 -34   0   2      976.30     1005.59     20.46 o 
 -33   0   2       31.74       46.41      6.13 o 
 -32   0   2     1607.58     1609.12     25.68 o 
 -31   0   2       95.08      103.05      7.23 o 
 -30   0   2      548.03      553.17     13.01 o 
 -29   0   2      183.08      202.36      9.43 o 
 -28   0   2     1786.39     1838.58     25.14 o 
 -27   0   2     1210.14     1193.01     18.28 o 
 -26   0   2     2427.46     2311.78     31.30 o 
 -25   0   2     9381.30     9101.22     97.65 o 
 -24   0   2     2375.68     2343.82     29.33 o 
 -23   0   2      187.70      225.06      7.34 o 
 -22   0   2     1361.76     1323.53     20.58 o 
 -21   0   2      410.53      437.71     10.23 o 
 -20   0   2     1549.62     1471.35     21.74 o 
 -19   0   2      280.71      289.47      8.06 o 
 -18   0   2     6454.93     6434.28     75.98 o 
 -17   0   2      212.04      267.57      7.32 o 
 -16   0   2    12496.93    12775.41    145.13 o 
 -15   0   2     4999.51     5170.69     61.13 o 
 -14   0   2     3315.00     3428.24     41.86 o 
 -13   0   2      417.61      531.98      9.50 o 
 -12   0   2     3667.57     3967.74     51.37 o 
 -10   0   2     3483.40     3379.94     68.73 o 
  -9   0   2      957.61      965.18     11.89 o 
  -8   0   2       80.42      100.55      3.90 o 
  -7   0   2      945.97      987.93     12.63 o 
  -6   0   2    15011.00    14814.58    181.29 o 
  -5   0   2      258.83      211.41      8.10 o 
  -4   0   2    21446.85    21158.19    263.80 o 
  -3   0   2    33092.88    32888.07    523.60 o 
  -2   0   2    14848.90    15191.15    241.65 o 
  -1   0   2      719.51      703.33     11.35 o 
   0   0   2    15592.02    15880.71    314.81 o 
   1   0   2    34804.69    34022.80    479.24 o 
   2   0   2    19426.35    18382.24    682.29 o 
   4   0   2    17094.69    16474.03    332.15 o 
   5   0   2     1079.35     1120.41     16.57 o 
   6   0   2       34.70       52.86      2.14 o 
   7   0   2      744.09      784.85     10.01 o 
   8   0   2     4061.63     3981.62     47.90 o 
  10   0   2     3248.23     3568.83     38.02 o 
  11   0   2      621.34      742.14      9.91 o 
  12   0   2     1942.89     2042.06     23.26 o 
  13   0   2     5167.95     5343.51     56.51 o 
  14   0   2    14014.50    14200.67    157.43 o 
  15   0   2      291.87      345.13      9.14 o 
  16   0   2     5603.85     5474.62     62.31 o 
  17   0   2      541.66      582.40     10.04 o 
  18   0   2     2325.63     2247.59     28.27 o 
  19   0   2      824.54      846.68     13.32 o 
  20   0   2      592.81      597.98     12.11 o 
  21   0   2      367.16      377.85      9.21 o 
  22   0   2     3711.16     3664.64     45.49 o 
  23   0   2    10396.67     9957.11    113.58 o 
  24   0   2     1784.04     1767.82     25.34 o 
  25   0   2     1389.79     1298.31     22.74 o 
  26   0   2     1118.44     1186.61     19.38 o 
  27   0   2      280.21      305.16      9.43 o 
  28   0   2      686.14      729.41     14.48 o 
  29   0   2      155.06      137.40      7.31 o 
  30   0   2     1046.02     1019.55     18.22 o 
  31   0   2       72.76       64.46      6.81 o 
  32   0   2      778.97      800.34     18.07 o 
  33   0   2      287.39      312.68     12.65 o 
  34   0   2     1203.14     1240.05     26.04 o 
  35   0   2      249.33      309.96     19.69 o 
  36   0   2     1027.68     1044.21     23.75 o 
  37   0   2      800.43      904.37     28.29 o 
 -39   1   2       53.29       69.90     22.22 o 
 -38   1   2       98.42       89.53      6.22 o 
 -37   1   2       14.40       14.12      4.71 o 
 -36   1   2       66.99       75.22      8.13 o 
 -35   1   2      512.85      524.73     10.15 o 
 -34   1   2       89.95      101.70      5.62 o 
 -33   1   2       39.54       42.13      5.72 o 
 -32   1   2       69.96       78.13      4.79 o 
 -31   1   2       38.15       37.22      4.57 o 
 -30   1   2      199.97      200.43      6.05 o 
 -29   1   2      119.80      121.92      4.75 o 
 -28   1   2      439.31      442.56      7.44 o 
 -27   1   2     1164.62     1119.71     12.41 o 
 -26   1   2      286.76      291.70      6.12 o 
 -25   1   2      609.83      653.24      8.70 o 
 -24   1   2     1329.09     1294.31     12.88 o 
 -23   1   2       25.07       26.17      2.71 o 
 -22   1   2       66.11       62.54      3.09 o 
 -21   1   2      678.34      656.46      7.87 o 
 -20   1   2       37.58       41.33      2.56 o 
 -19   1   2       13.63       30.99      2.31 o 
 -18   1   2      120.02      116.68      3.38 o 
 -17   1   2        6.35        9.14      1.75 o 
 -16   1   2      159.69      165.62      3.62 o 
 -15   1   2      928.36      928.68      9.16 o 
 -14   1   2      529.73      581.74      6.69 o 
 -13   1   2     1053.76     1257.89     11.54 o 
 -12   1   2      413.47      419.19      5.21 o 
 -11   1   2      211.96      223.62      4.65 o 
 -10   1   2     2158.95     2189.02     84.41 o 
  -9   1   2        2.25        1.88      1.17 o 
  -8   1   2      768.53      714.25      7.40 o 
  -7   1   2      201.20      212.81      4.02 o 
  -6   1   2      962.62      951.59      9.95 o 
  -5   1   2    10279.41    10375.80     96.68 o 
  -4   1   2     3921.59     4028.35     36.50 o 
  -3   1   2     6300.40     6318.73     55.19 o 
  -2   1   2     7348.12     7582.81     65.88 o 
  -1   1   2      199.65      235.57      3.41 o 
   0   1   2     8046.15     8214.77     70.98 o 
   1   1   2     5707.20     5799.20     53.37 o 
   2   1   2     4581.57     4667.39     45.86 o 
   3   1   2     8730.07     8725.54     84.66 o 
   4   1   2     1720.31     1643.28     17.26 o 
   5   1   2       94.17      104.35      4.47 o 
   6   1   2      364.77      329.59      6.23 o 
   7   1   2        1.62       -0.84      0.84 o 
   8   1   2     1371.78     1279.09    102.81 o 
   9   1   2      108.66      117.39      3.60 o 
  10   1   2      943.13      929.90      9.35 o 
  11   1   2     1160.19     1424.67     13.61 o 
  12   1   2      829.47      922.81      9.29 o 
  13   1   2     1104.37     1116.91     10.53 o 
  14   1   2      153.65      185.88      3.62 o 
  15   1   2        7.32        7.22      1.24 o 
  16   1   2       52.78       56.59      2.56 o 
  17   1   2        6.97       18.63      2.18 o 
  18   1   2       38.08       50.84      2.91 o 
  19   1   2      712.61      646.92     11.31 o 
  20   1   2       28.74       30.77      2.51 o 
  21   1   2       55.10       52.28      3.18 o 
  22   1   2     1061.75     1051.63     12.00 o 
  23   1   2      728.85      756.50      9.88 o 
  24   1   2      289.71      285.53      6.18 o 
  25   1   2     1213.70     1147.40     13.21 o 
  26   1   2      191.42      221.06      6.35 o 
  27   1   2      220.27      203.96      5.81 o 
  28   1   2      106.68      103.39      5.09 o 
  29   1   2       19.83       20.94      3.71 o 
  30   1   2      135.27      129.92      6.92 o 
  31   1   2       28.39       25.37      4.01 o 
  32   1   2      181.92      166.56      6.38 o 
  33   1   2      404.57      425.80      9.67 o 
  34   1   2       77.66       75.35      5.46 o 
  35   1   2       10.91       15.13      4.53 o 
  36   1   2       83.55       79.49      8.10 o 
  37   1   2       88.49       97.47     14.88 o 
 -38   2   2      592.97      621.15     12.46 o 
 -37   2   2       12.14       12.44      4.63 o 
 -36   2   2      883.15      906.81     17.21 o 
 -35   2   2      111.56      144.59      6.66 o 
 -34   2   2     1482.97     1409.74     20.06 o 
 -33   2   2       58.05       62.76      5.53 o 
 -32   2   2     1537.34     1553.24     18.41 o 
 -31   2   2      508.87      503.34      9.35 o 
 -30   2   2      233.37      244.28      6.89 o 
 -29   2   2      802.07      809.05     11.22 o 
 -28   2   2      123.71      137.09      4.83 o 
 -27   2   2     1262.64     1230.57     13.32 o 
 -26   2   2       25.07       29.03      3.10 o 
 -25   2   2      344.72      319.38      6.18 o 
 -24   2   2      209.87      181.43      5.02 o 
 -23   2   2     2342.75     2215.12     19.81 o 
 -22   2   2     2801.90     2731.63     23.31 o 
 -21   2   2      256.56      289.71      5.29 o 
 -20   2   2     5433.88     5287.96     41.24 o 
 -19   2   2       26.24       28.42      2.39 o 
 -18   2   2      767.12      730.65      8.05 o 
 -17   2   2       90.12       99.40      3.53 o 
 -16   2   2     1653.80     1675.08     15.27 o 
 -15   2   2      212.70      210.37      4.24 o 
 -14   2   2     4784.94     4690.93     38.41 o 
 -13   2   2     1929.72     1930.94     17.06 o 
 -12   2   2     7434.34     7816.29     57.89 o 
 -11   2   2     1898.22     1797.19     15.47 o 
 -10   2   2     1658.55     1745.15     15.52 o 
  -9   2   2      740.50      814.11      8.43 o 
  -8   2   2     5737.04     5772.94     50.74 o 
  -7   2   2       36.74       54.59      2.88 o 
  -6   2   2     1648.97     1705.66     17.86 o 
  -5   2   2      501.16      498.35     19.65 o 
  -4   2   2     4013.96     4002.63     42.15 o 
  -3   2   2    15050.64    15322.02    166.48 o 
  -2   2   2    30237.85    31340.65    284.08 o 
  -1   2   2     2278.59     2326.47     23.83 o 
   0   2   2    46351.29    45301.10    698.06 o 
   1   2   2     9355.61     9778.18     94.88 o 
   2   2   2     1775.68     1868.25     26.92 o 
   3   2   2      730.78      750.88      9.41 o 
   4   2   2     2153.42     2140.06     24.10 o 
   5   2   2       16.14       23.80      2.23 o 
   6   2   2     2973.68     3075.26     33.87 o 
   7   2   2      721.15      777.89     16.03 o 
   8   2   2     3571.47     3565.02     35.65 o 
   9   2   2     1789.15     1734.31     18.63 o 
  10   2   2     7595.96     8006.31     69.97 o 
  11   2   2     2077.38     2101.65     19.06 o 
  12   2   2     6421.22     6406.52     50.60 o 
  13   2   2      108.24      109.26      3.25 o 
  14   2   2     1318.44     1320.32     13.34 o 
  15   2   2       73.19       80.18      3.21 o 
  16   2   2      940.05      923.36     10.49 o 
  17   2   2       19.65       18.76      2.03 o 
  18   2   2     4375.66     4329.59     34.82 o 
  19   2   2      456.56      454.32      6.55 o 
  20   2   2     3117.01     3002.75     25.55 o 
  21   2   2     1564.25     1501.13     14.71 o 
  22   2   2      100.74       97.86      4.14 o 
  23   2   2      370.40      364.24      7.49 o 
  24   2   2       47.58       46.64      3.74 o 
  25   2   2     1507.77     1516.74     17.73 o 
  26   2   2      100.46      106.55      4.87 o 
  27   2   2     1172.97     1145.62     14.88 o 
  28   2   2      119.43      123.45      5.39 o 
  29   2   2      509.74      463.41      9.00 o 
  30   2   2     1354.15     1348.29     16.94 o 
  31   2   2       80.80       83.20      4.92 o 
  32   2   2     1332.48     1292.27     18.61 o 
  33   2   2       48.11       68.05      5.79 o 
  34   2   2      529.91      539.63     13.63 o 
  35   2   2        5.36       10.62      6.36 o 
  36   2   2      524.92      538.32     13.73 o 
 -37   3   2        0.98       -5.16      5.16 o 
 -36   3   2       49.89       45.31      8.69 o 
 -35   3   2       11.05       14.33      4.96 o 
 -34   3   2       50.27       39.22      5.16 o 
 -33   3   2      172.35      186.28      7.28 o 
 -32   3   2       78.22       77.68      5.82 o 
 -31   3   2      280.63      284.40      7.55 o 
 -30   3   2      110.13      113.22      5.20 o 
 -29   3   2       55.65       53.84      4.15 o 
 -28   3   2      166.02      151.68      5.48 o 
 -27   3   2       95.20       89.97      4.31 o 
 -26   3   2      838.59      830.03     10.79 o 
 -25   3   2       56.46       66.61      3.77 o 
 -24   3   2      113.85      128.34      4.59 o 
 -23   3   2      113.90      112.97      4.27 o 
 -22   3   2     3039.91     2933.62     24.98 o 
 -21   3   2     1886.13     1854.50     17.07 o 
 -20   3   2       43.73       39.96      2.89 o 
 -19   3   2     1293.81     1344.23     19.50 o 
 -18   3   2      318.46      318.73      5.80 o 
 -17   3   2      928.67      898.35     10.39 o 
 -16   3   2      336.16      322.14      5.43 o 
 -15   3   2       20.16       28.99      2.26 o 
 -14   3   2      260.51      283.34      5.14 o 
 -13   3   2      646.74      703.86      7.47 o 
 -12   3   2       32.11       41.53      1.84 o 
 -11   3   2      119.18      156.53      3.90 o 
 -10   3   2      314.74      349.19      5.29 o 
  -9   3   2      245.60      311.25      4.87 o 
  -8   3   2     5460.15     5562.58     59.64 o 
  -7   3   2     1626.28     1724.50     18.86 o 
  -6   3   2      780.62      839.24     10.63 o 
  -5   3   2     1074.39     1017.12     12.15 o 
  -4   3   2     1943.27     1974.22     21.67 o 
  -3   3   2      232.28      294.75      5.24 o 
  -2   3   2       91.43       88.90      3.06 o 
  -1   3   2       77.45       90.95      3.04 o 
   0   3   2       53.83       43.50      2.80 o 
   1   3   2      408.07      471.99      7.50 o 
   2   3   2     3714.77     3612.33     52.33 o 
   3   3   2     1047.17      955.54     12.54 o 
   4   3   2      921.70      966.01     12.72 o 
   5   3   2     2744.89     2839.95     29.18 o 
   6   3   2     2613.48     2741.99     27.03 o 
   7   3   2      119.81      150.72      4.34 o 
   8   3   2      695.72      746.67     11.58 o 
   9   3   2      150.12      190.25      4.87 o 
  10   3   2       31.65       41.10      3.44 o 
  11   3   2      320.58      343.44      7.17 o 
  12   3   2      219.49      219.83      5.29 o 
  13   3   2        9.88       12.96      2.30 o 
  14   3   2      154.17      159.09      6.02 o 
  15   3   2      496.21      500.55      8.71 o 
  16   3   2      196.34      201.87      5.95 o 
  17   3   2     2166.29     2193.77     22.08 o 
  18   3   2       28.09       29.15      2.73 o 
  19   3   2      974.64      999.19     13.01 o 
  20   3   2     2226.68     2162.93     23.68 o 
  21   3   2       75.54       81.44      5.08 o 
  22   3   2      180.66      174.98      5.64 o 
  23   3   2       24.41       31.90      3.54 o 
  24   3   2     1362.99     1312.94     16.75 o 
  25   3   2       81.59       94.59      4.65 o 
  26   3   2      133.91      122.48      6.53 o 
  27   3   2      123.35      121.84      6.64 o 
  28   3   2      244.82      261.35     12.32 o 
  29   3   2      127.73      139.85      7.85 o 
  30   3   2       34.61       30.05      5.46 o 
  31   3   2      189.17      200.69      7.89 o 
  32   3   2       85.21       81.65      6.14 o 
  33   3   2       21.43       17.67      5.02 o 
  34   3   2       49.01       44.18      6.51 o 
  35   3   2        1.99       -4.34      5.75 o 
 -36   4   2     1746.33     1821.96     32.64 o 
 -35   4   2       51.25       62.83      6.89 o 
 -34   4   2      363.09      381.85     11.16 o 
 -33   4   2      339.88      358.92     10.69 o 
 -32   4   2       10.94       19.16      5.15 o 
 -31   4   2      710.24      699.02     13.69 o 
 -30   4   2      232.24      247.28      9.75 o 
 -29   4   2      702.07      694.49     10.92 o 
 -28   4   2      113.39      121.02      5.27 o 
 -27   4   2       10.61        2.72      3.09 o 
 -26   4   2       45.36       58.18      4.49 o 
 -25   4   2        0.43        0.20      2.78 o 
 -24   4   2     1231.50     1205.59     14.02 o 
 -23   4   2      687.50      657.59      9.80 o 
 -22   4   2       98.63       87.69      4.23 o 
 -21   4   2      289.87      319.05      7.61 o 
 -20   4   2      197.71      193.97      5.46 o 
 -19   4   2     1329.74     1330.45     14.83 o 
 -18   4   2     2788.24     2705.17     25.72 o 
 -17   4   2      212.02      220.96      5.33 o 
 -16   4   2     3058.40     3003.35     38.71 o 
 -15   4   2      157.95      151.71      4.85 o 
 -14   4   2      136.11      140.34      8.05 o 
 -13   4   2      170.54      184.44      7.00 o 
 -12   4   2      904.63      930.69     12.63 o 
 -11   4   2      508.80      498.27      8.99 o 
 -10   4   2     1615.47     1688.48     19.48 o 
  -9   4   2      370.45      346.56      7.06 o 
  -8   4   2     2860.29     2998.72     31.57 o 
  -7   4   2     4630.17     4738.91     45.52 o 
  -6   4   2     9160.15     9676.79     89.32 o 
  -5   4   2     6959.16     7231.64     67.46 o 
  -4   4   2     8611.67     8818.43     81.83 o 
  -3   4   2     1907.85     1944.72     21.66 o 
  -2   4   2     1554.62     1495.97     16.40 o 
  -1   4   2      192.72      199.33      6.50 o 
   0   4   2      685.64      677.98      8.60 o 
   1   4   2     3400.19     3443.45     33.25 o 
   2   4   2    13076.97    13462.80    122.07 o 
   3   4   2     6282.91     6517.67     64.15 o 
   4   4   2     6798.41     7080.09     65.91 o 
   5   4   2     4668.31     4806.97     45.79 o 
   6   4   2     1299.57     1406.79     15.69 o 
   7   4   2      490.26      466.45      7.90 o 
   8   4   2     2147.06     2198.16     32.51 o 
   9   4   2      457.05      449.75      8.59 o 
  10   4   2     1200.68     1229.52     17.33 o 
  11   4   2      357.77      365.63      7.43 o 
  12   4   2      236.63      263.35      6.56 o 
  13   4   2       80.50       79.11      4.07 o 
  14   4   2     3918.67     3915.60     39.17 o 
  15   4   2      114.88      139.65      5.27 o 
  16   4   2     2352.91     2370.90     25.80 o 
  17   4   2     1513.31     1477.54     19.29 o 
  18   4   2      151.55      149.92      6.21 o 
  19   4   2      155.70      178.27      6.77 o 
  20   4   2       96.74       87.53      5.37 o 
  21   4   2      303.29      311.54      8.61 o 
  22   4   2      979.55      958.68     15.27 o 
  23   4   2        0.91        5.26      3.89 o 
  24   4   2       34.77       37.99      5.24 o 
  25   4   2       23.87       26.94      5.08 o 
  26   4   2       49.53       52.82      5.85 o 
  27   4   2      967.22      918.00     16.87 o 
  28   4   2      238.45      232.37      9.50 o 
  29   4   2      956.05      927.38     17.42 o 
  30   4   2        4.79        6.24      5.38 o 
  31   4   2      331.81      342.06     10.85 o 
  32   4   2      233.67      264.83     11.51 o 
  33   4   2       23.14       25.54      5.54 o 
  34   4   2     1657.27     1715.84     30.22 o 
 -34   5   2      129.50      126.75      8.49 o 
 -33   5   2      157.88      157.62      9.09 o 
 -32   5   2       65.07       66.30      6.75 o 
 -31   5   2       24.98       32.24      5.88 o 
 -30   5   2      311.68      337.83     10.97 o 
 -29   5   2       79.01       76.84      6.55 o 
 -28   5   2      112.55      117.67      7.26 o 
 -27   5   2       42.97       46.93      5.25 o 
 -26   5   2      336.84      347.77      9.60 o 
 -25   5   2       11.81       11.65      4.20 o 
 -24   5   2      846.09      810.02     15.56 o 
 -23   5   2      458.51      498.95     10.74 o 
 -22   5   2      688.52      670.35     12.38 o 
 -21   5   2      794.20      870.65     14.20 o 
 -20   5   2      675.40      708.55     12.39 o 
 -19   5   2      944.99      907.48     15.53 o 
 -18   5   2      242.76      245.74      7.55 o 
 -17   5   2      398.60      392.04      8.74 o 
 -16   5   2      202.55      232.87      7.22 o 
 -15   5   2      300.16      310.37      8.15 o 
 -14   5   2       41.62       41.85      4.11 o 
 -13   5   2      407.73      388.50      8.79 o 
 -12   5   2      643.56      645.10     13.21 o 
 -11   5   2      125.84      152.66      5.71 o 
 -10   5   2       53.16       47.26      4.41 o 
  -9   5   2      742.65      673.11     82.49 o 
  -8   5   2      102.67      122.85      5.80 o 
  -7   5   2      405.67      398.94      8.64 o 
  -6   5   2       23.57       21.34      2.89 o 
  -5   5   2       28.41       23.78      2.85 o 
  -4   5   2      706.74      675.91      9.99 o 
  -3   5   2      462.72      430.56      7.61 o 
  -2   5   2        7.33       13.95      2.58 o 
  -1   5   2      557.65      478.15      8.61 o 
   0   5   2        6.30        6.48      2.09 o 
   1   5   2      667.13      650.62      9.25 o 
   2   5   2      341.69      334.26      6.54 o 
   3   5   2       12.36        9.16      1.90 o 
   4   5   2       26.03       29.80      2.94 o 
   5   5   2      427.77      425.97      7.82 o 
   6   5   2      222.98      225.17      5.99 o 
   7   5   2     1424.33     1517.13     20.03 o 
   8   5   2       34.90       31.81      4.07 o 
   9   5   2       71.76       84.22      5.30 o 
  10   5   2      691.07      679.90     11.72 o 
  11   5   2      426.28      401.42     11.36 o 
  12   5   2       42.73       51.02      4.46 o 
  13   5   2      185.54      203.36     10.22 o 
  14   5   2      434.50      420.98     11.80 o 
  15   5   2      739.83      714.90     12.00 o 
  16   5   2      106.45      120.53      6.19 o 
  17   5   2      417.35      424.89     13.39 o 
  18   5   2      887.57      884.88     15.23 o 
  19   5   2     1556.52     1530.25     27.11 o 
  20   5   2      559.55      565.34     12.22 o 
  21   5   2      488.15      539.79     12.09 o 
  22   5   2      600.09      560.94     12.46 o 
  23   5   2       22.48       25.84      5.03 o 
  24   5   2      538.79      531.00     12.45 o 
  25   5   2       75.27       55.50      6.06 o 
  26   5   2      184.38      187.47      8.83 o 
  27   5   2       34.22       33.96      5.90 o 
  28   5   2      720.57      728.65     15.47 o 
  29   5   2       36.68       38.65      6.29 o 
  30   5   2       46.00       35.31      5.73 o 
  31   5   2       78.93       68.03      6.55 o 
  32   5   2       75.39       75.31      6.74 o 
 -31   6   2      187.58      180.18      9.38 o 
 -30   6   2      131.75      130.50     10.85 o 
 -29   6   2        8.53        0.69      5.36 o 
 -28   6   2      272.25      285.27     16.28 o 
 -27   6   2      168.00      162.77      8.70 o 
 -26   6   2      161.65      163.52      8.46 o 
 -25   6   2      110.45      117.90      7.04 o 
 -24   6   2       73.75       82.28      6.58 o 
 -23   6   2      438.47      452.75     11.51 o 
 -22   6   2      793.37      807.77     14.20 o 
 -21   6   2       48.04       59.73      5.63 o 
 -20   6   2      734.91      721.36     13.08 o 
 -19   6   2       43.68       57.95      4.99 o 
 -18   6   2      292.56      299.03      8.41 o 
 -17   6   2      426.88      390.47      9.76 o 
 -16   6   2      275.24      289.98      8.81 o 
 -15   6   2       92.96       92.31      5.63 o 
 -14   6   2     1416.07     1438.03     20.34 o 
 -13   6   2        5.74        8.66      3.58 o 
 -12   6   2      676.65      655.00     12.06 o 
 -11   6   2      388.23      422.46      9.46 o 
 -10   6   2        7.38       12.40      3.63 o 
  -9   6   2     2580.14     2615.56     34.75 o 
  -8   6   2     1282.70     1340.21     19.31 o 
  -7   6   2     2756.28     2810.41     34.33 o 
  -6   6   2       63.46       77.20      4.67 o 
  -5   6   2      220.71      226.03      6.90 o 
  -4   6   2       95.47       95.79      4.83 o 
  -3   6   2      346.41      344.96      7.95 o 
  -2   6   2     1482.10     1473.09     19.10 o 
  -1   6   2      103.76      110.19      5.53 o 
   0   6   2     1337.90     1331.35     19.14 o 
   1   6   2      156.21      167.13      7.13 o 
   2   6   2       78.15       88.41      5.58 o 
   3   6   2      252.14      248.43     12.31 o 
   4   6   2       31.40       48.94      5.16 o 
   5   6   2     2903.00     2911.03     41.23 o 
   6   6   2      818.17      888.17     18.03 o 
   7   6   2     3120.32     3189.90     44.76 o 
   8   6   2        5.34        7.39      4.30 o 
   9   6   2      250.89      282.04      9.94 o 
  10   6   2      327.66      340.94     10.66 o 
  11   6   2        2.51        8.63      4.11 o 
  12   6   2     1736.84     1719.78     25.64 o 
  13   6   2      113.57      113.09      6.70 o 
  14   6   2      597.65      579.37     13.10 o 
  15   6   2      185.27      191.18      8.56 o 
  16   6   2      362.15      350.10     10.65 o 
  17   6   2       19.41       11.37      4.85 o 
  18   6   2      658.03      659.42     14.75 o 
  19   6   2       22.45       33.97      5.69 o 
  20   6   2      966.36      955.26     19.09 o 
  21   6   2      682.09      653.11     15.32 o 
  22   6   2      114.55      108.21      7.88 o 
  23   6   2       86.69       98.48      9.42 o 
  24   6   2       69.74       71.16      8.22 o 
  25   6   2      390.12      377.34     12.82 o 
  26   6   2      127.06      119.19      8.61 o 
  27   6   2        5.76        7.64      5.94 o 
  28   6   2      202.97      213.93     12.04 o 
  29   6   2      105.29      108.75      9.85 o 
 -28   7   2      542.86      594.37     18.53 o 
 -27   7   2        8.74        9.36      7.68 o 
 -26   7   2      465.77      424.89     18.93 o 
 -25   7   2      173.05      194.39      9.23 o 
 -24   7   2      186.72      191.95      9.03 o 
 -23   7   2      268.66      297.79     10.58 o 
 -22   7   2      112.89      112.34      6.89 o 
 -21   7   2      148.11      153.81      8.43 o 
 -20   7   2      399.27      402.16     11.21 o 
 -19   7   2      457.96      471.44     13.18 o 
 -18   7   2      715.52      747.94     16.69 o 
 -17   7   2     1240.66     1293.04     25.68 o 
 -16   7   2       89.82       98.31      8.15 o 
 -15   7   2      710.16      701.85     28.43 o 
 -14   7   2      599.13      627.95     14.80 o 
 -13   7   2      122.75      141.96      7.93 o 
 -12   7   2      525.96      525.79     16.44 o 
 -11   7   2       68.58       65.69      5.92 o 
 -10   7   2       52.58       57.22      5.32 o 
  -9   7   2       61.40       58.77      5.39 o 
  -8   7   2       28.35       29.84      5.93 o 
  -7   7   2      121.39      137.02      7.47 o 
  -6   7   2      397.31      435.70     11.71 o 
  -5   7   2      486.91      515.21     14.55 o 
  -4   7   2       69.16       82.74      5.92 o 
  -3   7   2      666.29      653.68     13.61 o 
  -2   7   2      698.20      708.11     14.26 o 
  -1   7   2      914.42      937.67     16.95 o 
   0   7   2      326.26      328.54     10.40 o 
   1   7   2      401.78      406.40     10.56 o 
   2   7   2      156.88      156.24      7.40 o 
   3   7   2      893.12      892.93     16.41 o 
   4   7   2      310.37      324.87      9.78 o 
   5   7   2      100.51      117.91      6.87 o 
   6   7   2       22.20       22.67      4.62 o 
   7   7   2       31.69       36.49      5.18 o 
   8   7   2      116.17      115.77      8.04 o 
   9   7   2      158.89      165.58      8.45 o 
  10   7   2      426.30      401.46     14.53 o 
  11   7   2       53.45       72.17      6.47 o 
  12   7   2     1244.26     1215.71     22.58 o 
  13   7   2      502.89      505.60     14.29 o 
  14   7   2       40.49       38.71      6.12 o 
  15   7   2      964.87      969.19     20.05 o 
  16   7   2      579.74      623.78     15.76 o 
  17   7   2      884.03      882.30     19.30 o 
  18   7   2      238.56      242.88     11.76 o 
  19   7   2       92.35      106.46      9.07 o 
  20   7   2      131.51      132.12      8.99 o 
  21   7   2      173.19      192.63     10.54 o 
  22   7   2      332.17      331.69     15.90 o 
  23   7   2      305.79      309.84     12.79 o 
  24   7   2      358.94      368.00     13.87 o 
  25   7   2       12.86       11.34      6.59 o 
  26   7   2      739.00      700.25     18.41 o 
 -24   8   2       30.70       29.97      9.19 o 
 -23   8   2      102.02       95.06     13.51 o 
 -22   8   2       20.97       21.92     10.79 o 
 -21   8   2      116.19      117.65     13.68 o 
 -20   8   2       21.09       20.54      8.62 o 
 -19   8   2      655.86      654.92     21.01 o 
 -18   8   2      372.00      417.59     19.42 o 
 -17   8   2      301.78      333.72     18.82 o 
 -16   8   2      107.89      131.00     12.98 o 
 -15   8   2      413.97      424.75     13.27 o 
 -14   8   2       21.71       26.48      5.66 o 
 -13   8   2      953.76      918.83     22.25 o 
 -12   8   2      162.63      176.04     10.36 o 
 -11   8   2      761.31      771.09     19.90 o 
 -10   8   2       72.55       81.50      7.63 o 
  -9   8   2      498.70      480.78     15.18 o 
  -8   8   2      264.28      287.67     12.34 o 
  -7   8   2       81.19       72.89      9.15 o 
  -6   8   2      153.90      170.62     10.28 o 
  -5   8   2       26.37       33.58     10.27 o 
  -4   8   2       46.12       49.40      6.28 o 
  -3   8   2        4.84        7.12      5.13 o 
  -2   8   2       70.93       67.08      6.20 o 
  -1   8   2       94.98       89.90      6.80 o 
   0   8   2       90.79       81.80      6.89 o 
   1   8   2       10.19       16.98      4.76 o 
   2   8   2       48.77       56.08      5.96 o 
   3   8   2       24.37       38.91      6.44 o 
   4   8   2      313.53      313.87     12.50 o 
   5   8   2       36.22       46.11      5.89 o 
   6   8   2      553.49      560.76     14.44 o 
   7   8   2      484.53      493.67     12.61 o 
   8   8   2       41.75       53.38      7.57 o 
   9   8   2      756.49      756.95     20.40 o 
  10   8   2      266.36      291.32     11.26 o 
  11   8   2      689.74      701.29     16.47 o 
  12   8   2       22.72       21.83     12.52 o 
  13   8   2      312.70      313.16     11.95 o 
  14   8   2       98.46       92.35      7.86 o 
  15   8   2      333.61      324.68     12.20 o 
  16   8   2      298.15      315.32     12.23 o 
  17   8   2      355.37      356.20     12.95 o 
  18   8   2        9.48        2.41      5.77 o 
  19   8   2      226.51      198.12     16.53 o 
  20   8   2       46.60       51.62      7.25 o 
  21   8   2      193.09      174.24     10.20 o 
  22   8   2       54.54       56.99     10.71 o 
 -18   9   2      347.21      323.28     27.49 o 
 -17   9   2      614.08      677.51     38.05 o 
 -16   9   2      130.51      129.82     21.82 o 
 -15   9   2      441.74      504.94     25.62 o 
 -14   9   2       33.00       47.83     28.80 o 
 -13   9   2      249.20      235.67     26.49 o 
 -12   9   2      103.85       88.99     14.14 o 
 -11   9   2       43.40       48.09     12.34 o 
 -10   9   2      452.30      534.37     85.10 o 
  -9   9   2      122.42      158.34     16.33 o 
  -8   9   2      139.23      171.65     16.80 o 
  -7   9   2       27.84       38.31     11.33 o 
  -6   9   2       56.43       74.09     12.63 o 
  -5   9   2      504.23      525.78     42.63 o 
  -4   9   2      104.06      116.16     15.65 o 
  -3   9   2      547.09      561.43     25.23 o 
  -2   9   2        4.85        8.80      8.31 o 
  -1   9   2      370.62      385.63     18.40 o 
   0   9   2        6.56       15.75     10.82 o 
   1   9   2      980.98     1010.86     29.57 o 
   2   9   2       64.00       58.25     10.50 o 
   3   9   2      273.02      310.11     18.31 o 
   4   9   2       76.08       70.08     14.10 o 
   5   9   2       40.23       30.81      9.55 o 
   6   9   2      276.46      282.78     22.44 o 
   7   9   2      204.43      194.05     15.42 o 
   8   9   2      675.19      690.13     24.77 o 
   9   9   2       29.64       34.33      9.87 o 
  10   9   2      219.89      238.81     16.88 o 
  11   9   2      111.02      111.61     13.27 o 
  12   9   2       14.24        9.43      9.15 o 
  13   9   2      288.10      316.05     22.09 o 
  14   9   2       60.07       88.03     12.24 o 
  15   9   2      695.76      722.77     23.05 o 
  16   9   2      230.00      233.40     15.46 o 
  -6  10   2       78.58       77.74     14.28 o 
  -5  10   2       27.28       36.39     29.54 o 
  -4  10   2      151.45      157.91     33.72 o 
  -3  10   2       40.64       38.76     34.42 o 
  -2  10   2      148.86      137.63     23.03 o 
  -1  10   2       56.76       64.44     39.48 o 
   0  10   2      181.29      166.17     17.73 o 
   1  10   2       88.85      106.52     13.12 o 
   2  10   2      180.59      177.15     15.53 o 
   3  10   2       63.33       68.01     11.64 o 
   4  10   2      120.49      113.10     16.20 o 
 -39   1   3      284.79      263.65      8.93 o 
 -38   1   3      115.17      119.62      6.30 o 
 -37   1   3      346.70      385.64     10.91 o 
 -36   1   3      379.74      386.41      9.19 o 
 -35   1   3      281.62      296.60      8.13 o 
 -34   1   3       86.99       88.31      5.19 o 
 -33   1   3      767.58      801.03     11.74 o 
 -32   1   3      448.28      461.58      8.38 o 
 -31   1   3      679.67      677.30     11.41 o 
 -30   1   3      146.08      162.27      5.31 o 
 -29   1   3     1285.99     1336.96     14.34 o 
 -28   1   3     1056.41     1110.07     12.51 o 
 -27   1   3     2766.08     2720.05     24.01 o 
 -26   1   3      966.42     1041.20     11.41 o 
 -25   1   3     2655.70     2578.49     22.07 o 
 -24   1   3      496.06      507.36      7.28 o 
 -23   1   3     1544.43     1490.77     14.12 o 
 -22   1   3     1016.69      943.69     11.00 o 
 -21   1   3     1023.59      999.30     10.83 o 
 -20   1   3      270.68      238.98      4.92 o 
 -19   1   3      550.14      545.82      7.90 o 
 -18   1   3      922.58      812.06      8.97 o 
 -17   1   3      616.49      634.89      7.47 o 
 -16   1   3      924.91      944.36      9.59 o 
 -15   1   3     4062.96     4137.73     31.10 o 
 -14   1   3     1287.05     1332.57     14.37 o 
 -13   1   3     2237.46     2186.13     16.49 o 
 -12   1   3     4726.06     4904.45     44.36 o 
 -11   1   3     5341.61     5160.06    116.19 o 
 -10   1   3      902.99      867.60     31.05 o 
  -8   1   3     2781.14     2816.22     81.53 o 
  -7   1   3     7838.70     7659.77    146.42 o 
  -6   1   3     3419.46     3391.74     28.09 o 
  -5   1   3     2676.42     2658.57     23.37 o 
  -4   1   3      515.29      544.11      6.99 o 
  -3   1   3     1394.43     1387.56     13.69 o 
  -2   1   3      728.11      769.29     14.01 o 
  -1   1   3     1541.34     1558.14     18.39 o 
   0   1   3     1211.51     1231.24     14.87 o 
   1   1   3     1128.85     1100.67     13.69 o 
   2   1   3     2990.61     2969.44     26.88 o 
   3   1   3     1744.53     1783.20     17.92 o 
   4   1   3     3496.96     3572.64     62.02 o 
   5   1   3     6213.54     6231.82     61.24 o 
   6   1   3     1025.95     1020.31     20.66 o 
   7   1   3     2076.33     1500.38    366.16 o 
   8   1   3     3293.04     3220.68     42.40 o 
   9   1   3     4446.98     4510.71     40.05 o 
  10   1   3     2038.00     2075.37     19.85 o 
  11   1   3     2868.64     2920.09     27.17 o 
  12   1   3     2034.33     2118.22     22.20 o 
  13   1   3     1584.24     1642.14     15.82 o 
  14   1   3      803.08      774.51      8.23 o 
  15   1   3      597.62      601.75      6.50 o 
  16   1   3     1162.76     1076.15     11.79 o 
  17   1   3      132.26      122.33      3.93 o 
  18   1   3     1568.71     1481.66     15.54 o 
  19   1   3     1057.25     1030.08     11.95 o 
  20   1   3      927.68      914.44     10.49 o 
  21   1   3     1071.91     1026.23     12.13 o 
  22   1   3     1163.25     1202.80     14.58 o 
  23   1   3     2107.73     2074.26     21.06 o 
  24   1   3     1886.91     1904.03     19.78 o 
  25   1   3     1568.50     1571.55     17.31 o 
  26   1   3      690.53      719.27     11.31 o 
  27   1   3      145.41      167.48      5.70 o 
  28   1   3      937.74      911.71     12.71 o 
  29   1   3      393.35      411.84      8.30 o 
  30   1   3      908.97      944.66     14.83 o 
  31   1   3       66.35       70.66      5.52 o 
  32   1   3      587.08      560.43     11.49 o 
  33   1   3      182.16      188.19      9.62 o 
  34   1   3      737.22      739.04     13.56 o 
  35   1   3      113.12      110.62      7.30 o 
  36   1   3      267.45      240.79     13.01 o 
 -38   2   3      197.46      227.88      9.96 o 
 -37   2   3      333.78      351.13     10.48 o 
 -36   2   3       96.26      110.07      5.86 o 
 -35   2   3       94.15       92.38      7.91 o 
 -34   2   3       13.09       14.10      4.07 o 
 -33   2   3       16.58       13.35      3.92 o 
 -32   2   3       10.99       10.96      3.63 o 
 -31   2   3       56.74       58.53      4.31 o 
 -30   2   3       43.94       45.32      3.80 o 
 -29   2   3      613.06      594.72      8.80 o 
 -28   2   3      450.48      473.41      7.72 o 
 -27   2   3      748.08      777.64     12.45 o 
 -26   2   3     1439.28     1375.57     14.21 o 
 -25   2   3      405.79      420.90      6.95 o 
 -24   2   3     1459.74     1476.49     14.66 o 
 -23   2   3     1074.88     1087.27     11.35 o 
 -22   2   3      173.58      171.86      4.51 o 
 -21   2   3      169.28      176.35      4.42 o 
 -20   2   3      184.84      188.83      4.95 o 
 -19   2   3       34.60       43.48      2.62 o 
 -18   2   3      249.08      245.94      5.10 o 
 -17   2   3      493.39      533.48      7.68 o 
 -16   2   3     1077.56     1041.92     10.47 o 
 -15   2   3       26.51       38.78      2.43 o 
 -14   2   3      660.17      664.55      7.97 o 
 -13   2   3      867.82      990.49     12.92 o 
 -12   2   3     1027.35     1174.77     11.64 o 
 -11   2   3      545.89      590.27      8.52 o 
 -10   2   3       53.52       56.32      2.26 o 
  -9   2   3      489.47      474.32      8.40 o 
  -8   2   3      700.68      687.62      8.85 o 
  -7   2   3      583.89      548.99      7.09 o 
  -6   2   3     1793.37     1693.21     20.89 o 
  -5   2   3     3685.52     3831.54     40.37 o 
  -4   2   3     2813.95     2727.19     26.98 o 
  -3   2   3     1374.69     1459.09     14.52 o 
  -2   2   3     1115.32     1224.44     16.38 o 
  -1   2   3     2464.09     2674.33     27.84 o 
   0   2   3      785.88      836.77     11.68 o 
   1   2   3     1307.41     1330.85     63.61 o 
   2   2   3     7038.05     6960.29    140.99 o 
   3   2   3      821.80      821.47     20.55 o 
   4   2   3      266.51      270.48      7.35 o 
   5   2   3      393.08      321.95     32.46 o 
   6   2   3      789.22      755.60     18.81 o 
   7   2   3       64.61       51.08      8.96 o 
   8   2   3      242.83      264.99      5.42 o 
   9   2   3      827.54      927.07     11.37 o 
  10   2   3     1634.41     1842.63     19.35 o 
  11   2   3      329.91      329.27      6.90 o 
  12   2   3       49.44       44.89      2.48 o 
  13   2   3      472.86      468.08      6.90 o 
  14   2   3     1030.04     1053.98     13.04 o 
  15   2   3      166.68      195.83     12.19 o 
  16   2   3       77.15       97.81      4.39 o 
  17   2   3       80.11       82.59      4.59 o 
  18   2   3       82.83       86.59      4.28 o 
  19   2   3       82.24       83.97      4.39 o 
  20   2   3     1019.30     1003.89     14.70 o 
  21   2   3      946.84      945.10     14.36 o 
  22   2   3      689.63      677.94     11.94 o 
  23   2   3      703.18      694.24     11.47 o 
  24   2   3     1739.55     1696.43     20.70 o 
  25   2   3      291.25      317.12      8.17 o 
  26   2   3      291.17      298.15      8.22 o 
  27   2   3       78.72       76.84      5.26 o 
  28   2   3       44.90       43.03      6.05 o 
  29   2   3        9.68       15.76      4.74 o 
  30   2   3       27.51       27.77      5.15 o 
  31   2   3       27.20       35.69      5.42 o 
  32   2   3      161.21      166.05      7.50 o 
  33   2   3      106.18      113.77      6.80 o 
  34   2   3      156.37      180.14      7.97 o 
  35   2   3      266.15      272.67     10.25 o 
 -37   3   3       59.72       53.01      8.09 o 
 -36   3   3       12.89       15.05      5.45 o 
 -35   3   3      212.16      255.62     12.85 o 
 -34   3   3      436.96      469.34     11.11 o 
 -33   3   3      425.89      438.01     10.11 o 
 -32   3   3      184.17      217.60      7.87 o 
 -31   3   3     1137.86     1140.49     14.72 o 
 -30   3   3      633.97      659.51     10.10 o 
 -29   3   3     1505.34     1518.89     19.60 o 
 -28   3   3      234.90      277.80      6.53 o 
 -27   3   3      486.57      487.16      7.97 o 
 -26   3   3       79.52       75.40      4.09 o 
 -25   3   3      698.71      715.27      9.55 o 
 -24   3   3      987.16     1033.54     11.91 o 
 -23   3   3     1267.79     1234.50     12.84 o 
 -22   3   3      583.37      537.84      7.48 o 
 -21   3   3     1224.62     1144.02     11.84 o 
 -20   3   3      416.36      374.08      6.61 o 
 -19   3   3      625.27      620.18      8.39 o 
 -18   3   3      602.53      588.77      8.31 o 
 -17   3   3      373.71      374.63      6.40 o 
 -16   3   3      592.28      569.17      7.85 o 
 -15   3   3     1276.45     1220.91     13.53 o 
 -14   3   3     1129.50     1094.31     11.27 o 
 -13   3   3     1912.36     1900.27     17.16 o 
 -12   3   3     1850.89     1934.64     19.35 o 
 -11   3   3     3633.74     3506.92     31.08 o 
 -10   3   3     2185.24     2392.23     24.97 o 
  -9   3   3     3415.99     3376.54     31.06 o 
  -8   3   3     1480.11     1381.87     14.53 o 
  -7   3   3      316.00      243.52      5.00 o 
  -6   3   3     1343.37     1282.37     70.64 o 
  -5   3   3     3521.98     1577.70    690.36 o 
  -4   3   3     1539.52     1574.41     21.71 o 
  -3   3   3       99.49       93.98      4.80 o 
  -2   3   3      763.64      644.86     40.19 o 
  -1   3   3      395.82      376.27      6.09 o 
   0   3   3       57.71       49.80      2.70 o 
   1   3   3     3238.00     3197.00     33.18 o 
   2   3   3     1547.11     1544.93     27.24 o 
   3   3   3      940.55      904.08     12.34 o 
   4   3   3      136.24      110.02      5.11 o 
   5   3   3      781.78      722.92     11.45 o 
   6   3   3     1499.06     1517.84     18.99 o 
   7   3   3     4762.91     4813.62     49.47 o 
   8   3   3     1599.54     1607.40     17.47 o 
   9   3   3     2827.93     2908.84     30.83 o 
  10   3   3      825.47      848.44     10.80 o 
  11   3   3     1152.21     1131.53     18.49 o 
  12   3   3     1745.69     1616.69     18.80 o 
  13   3   3      369.62      365.03      8.23 o 
  14   3   3      540.76      530.03      9.63 o 
  15   3   3      588.15      572.77     16.48 o 
  16   3   3     1365.32     1287.20     15.70 o 
  17   3   3      187.83      174.15      5.72 o 
  18   3   3      734.71      699.67     10.84 o 
  19   3   3      513.07      465.36      8.89 o 
  20   3   3      569.88      585.93     10.22 o 
  21   3   3     2234.08     2231.19     25.16 o 
  22   3   3      301.80      332.91      8.76 o 
  23   3   3      127.80      112.51      6.02 o 
  24   3   3      212.89      213.95      9.33 o 
  25   3   3      404.98      418.63     10.11 o 
  26   3   3      991.93     1006.23     16.30 o 
  27   3   3      790.81      800.73     14.48 o 
  28   3   3      644.08      669.77     13.30 o 
  29   3   3      309.39      352.18     14.74 o 
  30   3   3      733.40      728.64     16.02 o 
  31   3   3      204.64      233.30      9.15 o 
  32   3   3      489.14      488.94     12.66 o 
  33   3   3       13.17       15.56      5.14 o 
  34   3   3      138.54      114.04      9.11 o 
 -36   4   3       59.16       61.87      7.43 o 
 -35   4   3        4.37        1.58      5.52 o 
 -34   4   3       85.90       99.93      7.21 o 
 -33   4   3      149.95      163.63      7.79 o 
 -32   4   3      174.90      162.25      7.29 o 
 -31   4   3      296.59      306.61     13.91 o 
 -30   4   3      733.46      711.90     14.23 o 
 -29   4   3      352.50      381.68      8.83 o 
 -28   4   3     1058.45     1007.24     14.19 o 
 -27   4   3      384.60      391.90      8.59 o 
 -26   4   3      354.85      378.24      8.29 o 
 -25   4   3       60.95       72.90      4.59 o 
 -24   4   3      308.37      331.36      9.54 o 
 -23   4   3      389.18      397.55      8.44 o 
 -22   4   3     1035.60     1032.46     14.03 o 
 -21   4   3       41.60       47.85      3.97 o 
 -20   4   3       84.25       72.48      4.31 o 
 -19   4   3      485.61      476.57      8.63 o 
 -18   4   3      158.56      150.37      5.36 o 
 -17   4   3      460.29      454.52      8.01 o 
 -16   4   3      150.21      164.74      4.91 o 
 -15   4   3      421.88      419.29      7.38 o 
 -14   4   3     1069.11     1019.94     16.35 o 
 -13   4   3      519.77      541.14      8.59 o 
 -12   4   3     1106.81     1113.80     14.30 o 
 -11   4   3      496.93      558.36      9.40 o 
 -10   4   3     1451.38     1460.60     19.61 o 
  -9   4   3       96.77       99.37      4.59 o 
  -8   4   3      918.41     1043.79     12.70 o 
  -7   4   3      299.53      326.54      6.11 o 
  -6   4   3      234.53      237.96      6.14 o 
  -5   4   3     1632.30     1833.00     19.60 o 
  -4   4   3     1057.76     1181.24     17.13 o 
  -3   4   3     1168.32     1208.36     16.19 o 
  -2   4   3      798.31      810.15     11.27 o 
  -1   4   3      757.67      728.49     11.20 o 
   0   4   3     2015.78     2107.14     24.69 o 
   1   4   3     1264.12     1398.50     18.14 o 
   2   4   3     2393.96     2545.59     27.55 o 
   3   4   3      109.17      108.26      4.72 o 
   4   4   3      270.07      279.47      7.52 o 
   5   4   3     2128.17     2341.48     25.44 o 
   6   4   3       75.34       77.37      3.45 o 
   7   4   3      627.38      642.90      9.31 o 
   8   4   3     1031.07     1099.65     13.46 o 
   9   4   3      487.94      505.86      8.74 o 
  10   4   3     1198.13     1136.36     14.88 o 
  11   4   3      464.09      461.37      9.42 o 
  12   4   3      392.01      420.70      9.21 o 
  13   4   3      312.43      289.25      7.24 o 
  14   4   3      206.53      220.07      7.36 o 
  15   4   3      149.05      141.40      6.36 o 
  16   4   3      394.50      380.52      9.46 o 
  17   4   3      173.56      158.86      8.28 o 
  18   4   3       76.01       81.72      6.00 o 
  19   4   3      947.61      888.94     15.49 o 
  20   4   3      547.76      515.59     11.64 o 
  21   4   3      224.67      202.46     10.46 o 
  22   4   3       79.65       97.79      6.41 o 
  23   4   3      181.29      200.53      8.42 o 
  24   4   3      441.40      434.10     12.83 o 
  25   4   3      464.55      453.40     14.52 o 
  26   4   3      679.57      683.96     15.77 o 
  27   4   3      334.79      351.02     11.02 o 
  28   4   3      510.38      495.03     12.57 o 
  29   4   3      187.96      182.19      8.86 o 
  30   4   3      151.08      155.18      8.57 o 
  31   4   3      190.33      177.93      9.07 o 
  32   4   3        6.03        4.33      5.55 o 
  33   4   3       57.64       61.36      6.67 o 
 -34   5   3       13.06       15.63      6.25 o 
 -33   5   3       89.90       90.54      7.89 o 
 -32   5   3      186.00      181.89     10.90 o 
 -31   5   3      762.22      779.56     17.11 o 
 -30   5   3      285.08      285.26     10.35 o 
 -29   5   3      291.20      304.01     10.15 o 
 -28   5   3      229.72      261.56     11.06 o 
 -27   5   3     1074.39     1121.36     22.16 o 
 -26   5   3      416.40      462.42     10.87 o 
 -25   5   3      670.06      680.86     12.97 o 
 -24   5   3      847.25      799.74     14.04 o 
 -23   5   3      126.03      145.36      6.78 o 
 -22   5   3      547.56      541.67     11.10 o 
 -21   5   3       19.21       20.56      4.12 o 
 -20   5   3      218.96      199.57      8.29 o 
 -19   5   3      700.49      702.00     12.24 o 
 -18   5   3      590.91      591.81     11.04 o 
 -17   5   3     1057.21     1047.21     16.83 o 
 -16   5   3      727.75      704.93     13.03 o 
 -15   5   3      719.74      664.65     14.36 o 
 -14   5   3      468.92      509.42     11.30 o 
 -13   5   3     1814.85     1855.80     26.30 o 
 -12   5   3      945.33      965.92     16.26 o 
 -11   5   3     1274.59     1245.13     17.59 o 
 -10   5   3      299.38      301.15      7.58 o 
  -9   5   3      807.54      755.04     12.28 o 
  -8   5   3      594.94      666.28     10.74 o 
  -7   5   3     1246.72     1216.27     15.27 o 
  -6   5   3      761.14      766.62     11.02 o 
  -5   5   3     2184.82     2168.37     23.86 o 
  -4   5   3      267.65      260.14      6.11 o 
  -3   5   3      352.99      351.45      6.96 o 
  -2   5   3        1.51        0.05      2.29 o 
  -1   5   3        3.37        1.82      2.24 o 
   0   5   3      572.27      602.43      9.82 o 
   1   5   3      368.90      363.52      7.74 o 
   2   5   3      941.86      968.31     13.99 o 
   3   5   3     1681.57     1641.01     21.07 o 
   4   5   3      574.96      574.22      9.51 o 
   5   5   3      988.25     1013.17     13.88 o 
   6   5   3      348.36      354.35      7.55 o 
   7   5   3      280.29      260.76      6.75 o 
   8   5   3      551.91      565.86     13.26 o 
   9   5   3     1063.76     1074.37     16.14 o 
  10   5   3      785.65      864.32     14.09 o 
  11   5   3     1085.77     1087.61     18.07 o 
  12   5   3      317.51      315.06      9.41 o 
  13   5   3     1236.03     1214.08     19.92 o 
  14   5   3     2449.25     2302.58     32.26 o 
  15   5   3      383.55      397.87     11.17 o 
  16   5   3      313.33      316.67     10.06 o 
  17   5   3      219.23      192.06      8.62 o 
  18   5   3        9.75        5.99      4.50 o 
  19   5   3      302.14      296.47     10.35 o 
  20   5   3       56.43       66.65      6.49 o 
  21   5   3      448.65      437.37     12.24 o 
  22   5   3      292.72      294.25     14.77 o 
  23   5   3      906.12      908.19     18.39 o 
  24   5   3      571.15      599.97     14.90 o 
  25   5   3      533.07      525.70     15.25 o 
  26   5   3      246.92      249.38     11.01 o 
  27   5   3      306.32      316.92     12.27 o 
  28   5   3      551.97      568.64     15.31 o 
  29   5   3       95.63      108.16      8.80 o 
  30   5   3       77.75       52.56      7.44 o 
  31   5   3       30.12       14.92      6.84 o 
 -31   6   3      108.98      111.90     10.18 o 
 -30   6   3      324.97      332.46     12.06 o 
 -29   6   3      147.20      147.55      8.86 o 
 -28   6   3      457.93      441.37     13.09 o 
 -27   6   3      155.35      185.29      8.73 o 
 -26   6   3      697.48      705.83     16.07 o 
 -25   6   3        3.05        8.20      5.83 o 
 -24   6   3       32.97       49.26      6.25 o 
 -23   6   3      184.23      184.79     11.01 o 
 -22   6   3       51.95       61.08      6.35 o 
 -21   6   3      330.48      315.75     10.51 o 
 -20   6   3      215.24      233.02      9.44 o 
 -19   6   3      271.44      275.06      9.96 o 
 -18   6   3      830.46      809.11     16.03 o 
 -17   6   3       73.72       74.78      6.47 o 
 -16   6   3      440.24      437.68     11.29 o 
 -15   6   3      134.98      136.25      7.24 o 
 -14   6   3      293.23      296.75      9.43 o 
 -13   6   3      452.02      486.96     11.50 o 
 -12   6   3      456.14      488.09     11.39 o 
 -11   6   3      166.69      162.32      7.32 o 
 -10   6   3      593.24      561.05     12.08 o 
  -9   6   3     1120.38     1190.35     17.90 o 
  -8   6   3     3042.60     3039.42     36.86 o 
  -7   6   3     2426.83     2573.65     30.31 o 
  -6   6   3     3275.64     3271.84     34.77 o 
  -5   6   3      476.20      496.84     11.10 o 
  -4   6   3      282.75      274.87      6.97 o 
  -3   6   3      105.17      107.00      5.22 o 
  -2   6   3      248.24      246.18      7.63 o 
  -1   6   3      530.96      509.83     11.29 o 
   0   6   3       87.70       80.97      5.57 o 
   1   6   3      126.29      135.51      6.71 o 
   2   6   3     1105.05     1075.76     18.46 o 
   3   6   3     1509.18     1563.05     25.21 o 
   4   6   3     5497.04     5500.25     72.20 o 
   5   6   3     1723.91     1731.01     27.45 o 
   6   6   3     2021.99     2039.19     31.35 o 
   7   6   3      285.89      272.13     11.14 o 
   8   6   3      314.92      289.40     10.02 o 
   9   6   3      832.06      839.51     17.06 o 
  10   6   3      203.63      222.36      9.37 o 
  11   6   3      127.03      129.50      7.58 o 
  12   6   3      258.35      260.03     11.46 o 
  13   6   3      282.61      283.79     10.00 o 
  14   6   3      167.41      170.61      8.17 o 
  15   6   3      361.57      351.64     10.74 o 
  16   6   3      607.24      547.79     13.29 o 
  17   6   3      115.33      100.00      7.10 o 
  18   6   3      560.34      529.58     13.47 o 
  19   6   3      116.83      115.45      7.77 o 
  20   6   3       89.07       91.90      8.79 o 
  21   6   3       75.74       82.76      7.63 o 
  22   6   3        1.38       -5.23      5.23 o 
  23   6   3      302.51      293.49     11.41 o 
  24   6   3      317.52      304.49     13.49 o 
  25   6   3      217.05      201.89     10.39 o 
  26   6   3       71.38       63.12      7.78 o 
  27   6   3      183.28      167.56     12.15 o 
  28   6   3      250.39      235.24     11.50 o 
 -28   7   3       63.24       58.04      8.33 o 
 -27   7   3      485.47      465.79     15.01 o 
 -26   7   3       54.84       63.29      7.69 o 
 -25   7   3      335.47      334.04     12.99 o 
 -24   7   3       42.51       48.01      6.59 o 
 -23   7   3      117.04      119.56      9.92 o 
 -22   7   3      107.52      110.15     10.28 o 
 -21   7   3      106.31      117.99     10.47 o 
 -20   7   3       31.39       32.42      5.77 o 
 -19   7   3       87.80       91.42      8.15 o 
 -18   7   3      415.37      438.18     13.01 o 
 -17   7   3      381.07      393.93     13.29 o 
 -16   7   3      101.34      110.19      8.32 o 
 -15   7   3      175.51      167.44     12.11 o 
 -14   7   3       81.02      101.53      7.81 o 
 -13   7   3      897.64      841.24     19.14 o 
 -12   7   3      289.55      296.44     11.22 o 
 -11   7   3      317.52      316.34     13.66 o 
 -10   7   3      556.61      579.84     15.21 o 
  -9   7   3     1723.84     1717.15     30.49 o 
  -8   7   3      165.05      209.49     17.56 o 
  -7   7   3      320.20      310.71     16.20 o 
  -6   7   3      111.44      105.03      7.73 o 
  -5   7   3      487.84      487.11     13.98 o 
  -4   7   3       82.29       88.87      6.64 o 
  -3   7   3      133.20      135.60      7.07 o 
  -2   7   3      400.21      400.45     11.56 o 
  -1   7   3      351.82      349.67     10.89 o 
   0   7   3      220.28      229.36      8.69 o 
   1   7   3      177.80      178.77      7.94 o 
   2   7   3      322.82      325.73      9.89 o 
   3   7   3      255.33      262.60      9.42 o 
   4   7   3      144.25      144.84      7.53 o 
   5   7   3      315.94      314.85     10.06 o 
   6   7   3      848.68      896.45     20.58 o 
   7   7   3      686.36      679.31     15.53 o 
   8   7   3      138.04      147.17      8.33 o 
   9   7   3      377.01      389.94     12.00 o 
  10   7   3      671.16      655.34     15.59 o 
  11   7   3      182.92      209.42      9.99 o 
  12   7   3      379.75      366.44     12.10 o 
  13   7   3      103.62       99.32      8.79 o 
  14   7   3      403.25      376.07     12.37 o 
  15   7   3      238.29      257.78     11.21 o 
  16   7   3      111.11      111.79      8.40 o 
  17   7   3       28.35       28.94      6.27 o 
  18   7   3      145.57      138.43      9.81 o 
  19   7   3       47.73       50.60      7.25 o 
  20   7   3       98.87       98.83      8.70 o 
  21   7   3       88.36       73.45      8.22 o 
  22   7   3      163.82      180.83     10.71 o 
  23   7   3       70.31       66.03     10.29 o 
  24   7   3      302.26      308.04     13.23 o 
  25   7   3       51.65       55.30      8.19 o 
 -24   8   3      557.20      522.78     22.99 o 
 -23   8   3      237.90      257.31     17.91 o 
 -22   8   3      281.88      306.89     15.27 o 
 -21   8   3        9.79        6.18      5.79 o 
 -20   8   3        3.71        5.73      6.99 o 
 -19   8   3      128.14      138.86      8.94 o 
 -18   8   3      482.43      452.66     14.69 o 
 -17   8   3      136.95      133.70     14.01 o 
 -16   8   3      168.53      161.98     11.87 o 
 -15   8   3      239.13      221.71     11.88 o 
 -14   8   3       92.72       99.76      9.62 o 
 -13   8   3      122.65      136.32      9.92 o 
 -12   8   3      909.08      866.03     22.29 o 
 -11   8   3     1056.96     1079.44     25.63 o 
 -10   8   3     2467.05     2342.45     44.65 o 
  -9   8   3      994.19     1019.79     41.15 o 
  -8   8   3      826.76      809.71     21.25 o 
  -7   8   3      204.36      203.56     11.62 o 
  -6   8   3      376.57      358.75     13.99 o 
  -5   8   3      865.10      863.26     20.03 o 
  -4   8   3      723.73      710.62     17.87 o 
  -3   8   3       53.57       53.89      8.27 o 
  -2   8   3       83.40       86.18      7.92 o 
  -1   8   3      145.81      124.43     11.96 o 
   0   8   3      112.75      112.62      8.60 o 
   1   8   3      665.56      659.92     17.27 o 
   2   8   3     1423.68     1391.80     29.44 o 
   3   8   3      224.63      245.38     11.57 o 
   4   8   3      234.35      246.86     11.74 o 
   5   8   3      635.44      669.25     17.84 o 
   6   8   3     1823.39     1821.20     33.80 o 
   7   8   3     1904.17     1903.41     32.03 o 
   8   8   3     1536.55     1527.01     27.57 o 
   9   8   3      439.16      463.97     13.71 o 
  10   8   3      109.05      108.87      8.22 o 
  11   8   3      163.19      175.67      9.78 o 
  12   8   3      509.19      453.83     13.83 o 
  13   8   3       75.07       62.32      7.26 o 
  14   8   3       83.26       74.91      8.30 o 
  15   8   3      367.71      386.47     13.63 o 
  16   8   3      151.06      150.04      9.69 o 
  17   8   3        3.27        0.37      7.15 o 
  18   8   3       13.25        9.49      6.37 o 
  19   8   3      183.72      185.08     10.81 o 
  20   8   3      527.87      519.45     15.92 o 
  21   8   3      243.01      211.15     11.60 o 
 -18   9   3      137.35      114.36     32.93 o 
 -17   9   3       31.34       39.11     29.82 o 
 -16   9   3       70.67       65.67     20.27 o 
 -15   9   3       70.94       66.83     13.78 o 
 -14   9   3      195.54      159.30     16.59 o 
 -13   9   3       18.00       45.94     16.83 o 
 -12   9   3       54.60       50.59     12.50 o 
 -11   9   3      336.90      343.22     21.67 o 
 -10   9   3      401.23      404.79     15.03 o 
  -9   9   3      605.39      586.27     17.84 o 
  -8   9   3      181.71      186.32     13.95 o 
  -7   9   3      607.81      560.36     17.23 o 
  -6   9   3      242.81      230.76     11.97 o 
  -5   9   3      126.47      134.88      9.74 o 
  -4   9   3      275.60      264.97     14.32 o 
  -3   9   3      110.38      106.73      8.63 o 
  -2   9   3      120.12      101.68      8.47 o 
  -1   9   3       57.42       57.46      7.40 o 
   0   9   3       61.72       66.32      8.56 o 
   1   9   3      147.63      138.43      9.46 o 
   2   9   3      163.69      153.33     13.89 o 
   3   9   3      119.74      117.99      9.11 o 
   4   9   3      519.06      501.08     27.03 o 
   5   9   3      348.99      335.88     13.49 o 
   6   9   3      688.52      655.55     18.07 o 
   7   9   3      369.83      355.51     15.94 o 
   8   9   3      295.19      277.24     12.68 o 
   9   9   3      121.98      129.04     15.39 o 
  10   9   3        7.82       10.92      7.04 o 
  11   9   3       85.04       84.01     10.19 o 
  12   9   3      156.41      141.35     11.09 o 
  13   9   3       44.38       39.86      7.25 o 
  14   9   3       50.75       33.04      7.24 o 
  15   9   3      122.35      126.95     13.95 o 
  -3  10   3       77.69       93.74     21.44 o 
  -2  10   3       85.93       69.15     25.78 o 
  -1  10   3      177.57      172.51     21.05 o 
   0  10   3       34.57       35.43     10.35 o 
 -39   0   4       19.65       14.84      6.33 o 
 -38   0   4      225.17      204.56     10.60 o 
 -37   0   4      468.03      537.56     14.25 o 
 -36   0   4     1237.91     1333.25     23.30 o 
 -35   0   4      244.76      250.59     10.44 o 
 -34   0   4      869.86      895.61     29.48 o 
 -33   0   4      223.56      252.96     12.42 o 
 -32   0   4     1788.08     1834.01     26.00 o 
 -31   0   4      801.46      770.47     14.58 o 
 -30   0   4      130.81      131.57      6.86 o 
 -29   0   4      761.26      729.11     14.35 o 
 -28   0   4     4575.49     4375.63     50.83 o 
 -27   0   4       76.14      101.42      5.92 o 
 -26   0   4      125.96      140.91      6.50 o 
 -25   0   4       13.22       27.62      4.09 o 
 -24   0   4      367.39      375.08      9.05 o 
 -23   0   4        9.23       20.47      3.63 o 
 -22   0   4     6902.53     6786.19     73.61 o 
 -21   0   4      115.19      139.62      5.64 o 
 -20   0   4     2732.20     2665.67     31.66 o 
 -19   0   4     2150.78     2171.78     26.37 o 
 -18   0   4      304.57      345.11      7.38 o 
 -17   0   4      548.76      512.06      8.90 o 
 -16   0   4       10.77       24.26      3.97 o 
 -15   0   4     4439.76     5145.62     50.65 o 
 -14   0   4     5340.92     5526.35     58.66 o 
 -13   0   4     1317.38     1134.79     17.97 o 
 -12   0   4     2368.98     2400.80     33.05 o 
 -11   0   4     2023.09     1758.50     22.81 o 
 -10   0   4     3187.12     3413.51     51.95 o 
  -8   0   4     3166.27     3103.46     46.99 o 
  -7   0   4     8842.50     8696.07    123.77 o 
  -6   0   4      212.91      225.50      6.61 o 
  -5   0   4     9082.94     8970.40    114.21 o 
  -4   0   4     2237.56     2382.06     32.25 o 
  -3   0   4     3759.28     3572.98     47.10 o 
  -2   0   4      207.48      269.04      7.18 o 
  -1   0   4     3384.64     3191.16     42.21 o 
   0   0   4     2110.57     2271.41     27.99 o 
   1   0   4     8807.02     8517.25    122.41 o 
   2   0   4      475.96      478.40     11.27 o 
   3   0   4    10237.49    10004.29    143.24 o 
   4   0   4     2086.23     2120.76     44.30 o 
   7   0   4     1180.37     1021.62     75.48 o 
   8   0   4     1077.18     1107.67     90.18 o 
   9   0   4     2089.41     1872.41     33.11 o 
  10   0   4     6857.79     6913.68    231.79 o 
  11   0   4     3512.12     4178.96     61.26 o 
  12   0   4       21.67       34.94      4.96 o 
  13   0   4      428.88      383.51     10.36 o 
  14   0   4      478.34      505.53     12.47 o 
  15   0   4     3112.32     3118.78     48.36 o 
  16   0   4     1244.38     1265.79     19.30 o 
  17   0   4      112.37      124.88      4.89 o 
  18   0   4     6183.07     6175.37     71.15 o 
  19   0   4       13.64       19.23      4.32 o 
  20   0   4      399.42      398.32     10.64 o 
  21   0   4       24.13       27.65      5.03 o 
  22   0   4       76.23       93.74      5.64 o 
  23   0   4       83.74       81.17      5.50 o 
  24   0   4     3957.18     3686.24     50.64 o 
  25   0   4     1665.09     1494.90     26.38 o 
  26   0   4       66.38       76.51      5.62 o 
  27   0   4      494.28      488.83     13.27 o 
  28   0   4      829.18      829.85     30.86 o 
  29   0   4      461.37      408.58     15.78 o 
  30   0   4      940.47      866.45     26.41 o 
  31   0   4      227.83      214.97     15.25 o 
  32   0   4      653.07      670.35     19.85 o 
  33   0   4      654.17      689.76     20.48 o 
  34   0   4      136.23      141.97     11.65 o 
  35   0   4       23.54       19.30     10.46 o 
 -39   1   4      189.43      215.74      8.89 o 
 -38   1   4        4.74        1.56      4.83 o 
 -37   1   4      112.63      121.86      6.83 o 
 -36   1   4       99.40      103.51      5.63 o 
 -35   1   4      106.76      117.10      5.55 o 
 -34   1   4        7.36       12.75      3.70 o 
 -33   1   4       75.24       76.32      4.63 o 
 -32   1   4       43.71       41.20      3.77 o 
 -31   1   4       27.05       34.45      3.54 o 
 -30   1   4      231.57      239.89      6.13 o 
 -29   1   4      129.44      119.89      4.62 o 
 -28   1   4      106.10      111.96      4.38 o 
 -27   1   4       38.95       34.98      3.13 o 
 -26   1   4      116.01      120.79      4.21 o 
 -25   1   4      833.64      758.52      9.16 o 
 -24   1   4      239.55      239.98      5.26 o 
 -23   1   4      245.56      236.43      5.10 o 
 -22   1   4      283.87      291.74      5.28 o 
 -21   1   4       32.44       34.17      2.45 o 
 -20   1   4       61.66       65.17      2.80 o 
 -19   1   4      138.18      158.22      4.04 o 
 -18   1   4       86.18       97.12      3.35 o 
 -17   1   4       26.78       16.89      2.05 o 
 -16   1   4      858.12      828.95      8.84 o 
 -15   1   4       81.60      115.13      3.30 o 
 -14   1   4     3443.12     3702.11     30.46 o 
 -13   1   4        0.50        4.04      1.46 o 
 -12   1   4     1307.92     1610.35     14.98 o 
 -11   1   4      315.14      296.63      5.72 o 
 -10   1   4       47.22       59.95      4.45 o 
  -9   1   4      378.90      389.01      5.82 o 
  -8   1   4     4870.76     4781.42     48.37 o 
  -7   1   4      211.86      216.17      5.80 o 
  -6   1   4      965.11      974.62     20.16 o 
  -5   1   4     1383.36     1477.35     16.29 o 
  -4   1   4     2181.00     2139.59     23.74 o 
  -3   1   4     1624.20     1784.10     21.47 o 
  -2   1   4      215.35      246.02      5.38 o 
  -1   1   4     2161.14     2342.77     29.17 o 
   0   1   4     1098.83     1086.66     21.49 o 
   1   1   4     1532.48     1577.97     18.12 o 
   2   1   4     1894.52     1936.68     21.72 o 
   3   1   4      352.98      364.49      6.93 o 
   4   1   4     5462.77     5318.08    121.86 o 
   5   1   4      396.49      400.53      8.24 o 
   6   1   4       41.78       47.07      2.68 o 
   7   1   4      569.97      541.68      8.81 o 
   8   1   4     1785.49     2153.81     25.78 o 
   9   1   4        0.82        2.48      1.40 o 
  10   1   4     3166.09     3326.55     30.39 o 
  11   1   4      155.19      180.20      3.82 o 
  12   1   4      518.46      496.47      6.79 o 
  13   1   4       58.87       38.27      2.38 o 
  14   1   4       98.13       86.37      3.27 o 
  15   1   4      266.33      268.04      5.54 o 
  16   1   4       33.81       39.98      3.81 o 
  17   1   4       14.17       13.92      3.82 o 
  18   1   4      152.14      161.14      5.37 o 
  19   1   4      382.17      348.43      7.66 o 
  20   1   4      550.12      518.08      9.17 o 
  21   1   4      664.03      591.21     10.07 o 
  22   1   4       50.04       59.86      5.06 o 
  23   1   4       16.79       10.72      3.74 o 
  24   1   4       83.88       72.06      4.74 o 
  25   1   4      222.79      198.70      7.15 o 
  26   1   4      100.91      113.21      5.84 o 
  27   1   4       62.22       64.54      5.15 o 
  28   1   4       63.22       68.08      5.33 o 
  29   1   4       33.52       24.12      4.47 o 
  30   1   4        8.09        0.88      4.04 o 
  31   1   4       48.45       57.16      5.96 o 
  32   1   4       76.01       70.42     10.35 o 
  33   1   4       58.64       58.97      6.84 o 
  34   1   4        8.70       19.21      6.34 o 
  35   1   4      282.52      283.91     12.35 o 
 -38   2   4      282.05      267.84     12.49 o 
 -37   2   4       14.66       12.72      5.05 o 
 -36   2   4      807.24      810.84     14.03 o 
 -35   2   4      292.94      340.11      9.62 o 
 -34   2   4      231.72      248.32      8.09 o 
 -33   2   4      229.02      213.40      7.44 o 
 -32   2   4      601.13      583.73     10.20 o 
 -31   2   4      594.04      612.89     11.41 o 
 -30   2   4     1738.88     1727.69     17.29 o 
 -29   2   4      625.91      593.46      8.66 o 
 -28   2   4       40.22       48.87      3.40 o 
 -27   2   4      704.57      706.86      9.23 o 
 -26   2   4      404.49      423.95      6.91 o 
 -25   2   4       44.15       48.96      3.54 o 
 -24   2   4      116.57      114.04      4.42 o 
 -23   2   4      143.59      154.40      4.82 o 
 -22   2   4      122.23      126.29      4.39 o 
 -21   2   4      274.71      286.89      5.70 o 
 -20   2   4      158.30      162.35      4.64 o 
 -19   2   4      602.83      638.57      9.59 o 
 -18   2   4     3371.03     3399.50     33.30 o 
 -17   2   4       59.33       96.22      3.62 o 
 -16   2   4     1906.69     1869.35     17.22 o 
 -15   2   4      592.40      573.07      7.19 o 
 -14   2   4      179.55      215.69      4.25 o 
 -13   2   4       44.89       85.96      2.95 o 
 -12   2   4       22.26       28.08      2.06 o 
 -11   2   4      197.44      233.28      4.49 o 
 -10   2   4     4131.49     4397.27     38.67 o 
  -9   2   4     3034.97     2736.57     24.97 o 
  -8   2   4      118.71      124.74      3.46 o 
  -7   2   4     3202.24     3100.92     26.66 o 
  -6   2   4      623.09      558.10      8.11 o 
  -5   2   4      564.86      551.84      7.39 o 
  -4   2   4      161.03      127.24      3.88 o 
  -3   2   4      209.29      232.48      6.05 o 
  -2   2   4      101.14      109.60      3.89 o 
  -1   2   4      438.06      443.92      8.75 o 
   0   2   4       94.22       87.98      2.66 o 
   1   2   4      378.53      361.23      5.21 o 
   2   2   4      713.43      639.99      8.52 o 
   3   2   4     4517.30     4245.74     67.57 o 
   4   2   4      105.53      111.96      3.88 o 
   5   2   4     2486.77     2194.15     23.72 o 
   6   2   4     4704.26     4887.45     52.61 o 
   7   2   4      375.03      323.75      5.67 o 
   8   2   4       16.19       15.15      2.11 o 
   9   2   4       85.01      150.75      4.48 o 
  10   2   4      302.91      345.86      5.80 o 
  11   2   4      442.14      438.42      6.33 o 
  12   2   4      934.41      937.03     10.81 o 
  13   2   4       45.24       75.72      3.81 o 
  14   2   4     3210.53     3193.64     33.76 o 
  15   2   4      395.76      424.81      7.89 o 
  16   2   4       82.95       85.50      4.24 o 
  17   2   4      310.67      302.04      6.83 o 
  18   2   4       82.86       85.61      4.44 o 
  19   2   4      167.15      180.17      6.41 o 
  20   2   4      268.24      235.09      7.27 o 
  21   2   4       83.60       67.85      4.79 o 
  22   2   4      448.28      477.79     10.00 o 
  23   2   4     1303.18     1237.99     17.72 o 
  24   2   4       89.15       95.98      6.66 o 
  25   2   4      306.49      306.20      8.71 o 
  26   2   4     1258.88     1265.27     17.37 o 
  27   2   4     1373.73     1325.93     18.07 o 
  28   2   4      546.50      531.98     10.83 o 
  29   2   4      218.48      210.11      7.68 o 
  30   2   4      121.28      120.91      6.96 o 
  31   2   4      406.81      423.44     13.83 o 
  32   2   4      405.28      394.32     12.71 o 
  33   2   4       28.19       32.91      6.50 o 
  34   2   4      222.58      215.93     10.01 o 
 -37   3   4      124.49      134.93      8.88 o 
 -36   3   4      101.65      109.12      7.39 o 
 -35   3   4      387.55      409.95     10.36 o 
 -34   3   4      201.38      201.34      7.96 o 
 -33   3   4      126.55      134.69      7.11 o 
 -32   3   4      212.85      227.75      8.04 o 
 -31   3   4      126.55      131.97      6.15 o 
 -30   3   4       60.55       66.56      4.94 o 
 -29   3   4      392.40      409.96      8.82 o 
 -28   3   4       25.34       20.29      3.83 o 
 -27   3   4        9.80       10.97      3.36 o 
 -26   3   4      777.76      808.15     11.38 o 
 -25   3   4      176.31      177.73      5.65 o 
 -24   3   4     2704.27     2646.60     24.71 o 
 -23   3   4      456.71      452.75      7.70 o 
 -22   3   4      280.15      289.18      6.03 o 
 -21   3   4      349.46      320.26      6.12 o 
 -20   3   4       49.43       43.31      3.18 o 
 -19   3   4      117.52      109.51      4.05 o 
 -18   3   4       70.70       72.90      3.78 o 
 -17   3   4       18.17       11.99      2.51 o 
 -16   3   4      437.81      480.86      7.60 o 
 -15   3   4      616.62      572.88      8.50 o 
 -14   3   4      113.65      128.10      4.14 o 
 -13   3   4      232.46      260.72      5.04 o 
 -12   3   4     2222.27     2262.25     20.91 o 
 -11   3   4     1454.58     1538.22     17.73 o 
 -10   3   4     1279.90     1384.25     15.37 o 
  -9   3   4      684.60      665.12      9.25 o 
  -8   3   4     1567.89     1640.82     17.37 o 
  -7   3   4      286.04      304.15      5.43 o 
  -6   3   4     1224.04     1319.04     14.34 o 
  -5   3   4      901.09     1018.99     14.12 o 
  -4   3   4     4093.86     4113.25     38.59 o 
  -3   3   4       29.29       44.93      2.35 o 
  -2   3   4     1223.10     1353.48     17.14 o 
  -1   3   4       63.10       66.58      3.13 o 
   0   3   4     2648.58     2863.49     32.90 o 
   1   3   4     1347.93     1472.13     16.93 o 
   2   3   4     1710.45     1697.13     20.08 o 
   3   3   4      310.41      332.30      6.26 o 
   4   3   4      817.68      907.82     12.22 o 
   5   3   4      295.96      307.60      8.97 o 
   6   3   4     1926.37     2034.70     26.11 o 
   7   3   4      662.92      716.28     11.82 o 
   8   3   4     1613.80     1582.38     77.65 o 
   9   3   4      355.85      327.50      6.92 o 
  10   3   4      264.10      284.07      7.15 o 
  11   3   4      698.35      661.26     13.69 o 
  12   3   4      222.15      245.00     10.50 o 
  13   3   4       10.35        9.00      2.60 o 
  14   3   4      151.19      144.32      5.96 o 
  15   3   4      193.75      167.13      6.56 o 
  16   3   4      102.34       84.86      5.23 o 
  17   3   4      372.43      350.78      9.02 o 
  18   3   4      318.70      306.63      8.67 o 
  19   3   4      871.10      821.05     16.34 o 
  20   3   4     1960.90     1963.76     26.72 o 
  21   3   4      405.66      367.86     11.15 o 
  22   3   4     1593.20     1535.19     22.73 o 
  23   3   4       11.63       11.12      4.41 o 
  24   3   4       11.26       21.26      4.79 o 
  25   3   4      777.08      736.34     14.70 o 
  26   3   4      139.91      155.13      7.94 o 
  27   3   4       76.99       83.21      6.61 o 
  28   3   4      330.84      329.55     10.87 o 
  29   3   4       93.61       85.08      6.88 o 
  30   3   4      181.65      189.06      9.90 o 
  31   3   4      347.58      361.01     12.77 o 
  32   3   4       50.19       42.09      6.05 o 
  33   3   4       81.62       83.96      6.97 o 
 -36   4   4       50.35       47.84      7.10 o 
 -35   4   4       70.82       77.65      6.85 o 
 -34   4   4      815.71      788.44     14.53 o 
 -33   4   4      285.02      297.83     14.48 o 
 -32   4   4       95.63       89.27      6.31 o 
 -31   4   4      552.27      580.57     11.44 o 
 -30   4   4      139.37      164.78      7.13 o 
 -29   4   4      189.82      198.91      8.79 o 
 -28   4   4      317.70      327.02      8.32 o 
 -27   4   4      416.06      414.68      8.85 o 
 -26   4   4      132.80      137.75      5.98 o 
 -25   4   4      662.08      668.04     10.87 o 
 -24   4   4      103.75      105.93      5.56 o 
 -23   4   4     1649.11     1662.64     21.13 o 
 -22   4   4      630.21      595.38     13.16 o 
 -21   4   4      161.61      143.96      7.14 o 
 -20   4   4       37.17       55.68      4.40 o 
 -19   4   4      712.56      710.70     10.97 o 
 -18   4   4      274.17      244.84      6.37 o 
 -17   4   4      125.49      113.86      4.71 o 
 -16   4   4      634.49      623.60      9.41 o 
 -15   4   4      125.92      115.77      4.54 o 
 -14   4   4     1200.75     1104.84     45.69 o 
 -13   4   4      555.16      584.34     12.54 o 
 -12   4   4      352.70      336.01      9.13 o 
 -11   4   4     2255.23     2229.66     28.61 o 
 -10   4   4      124.80      118.47      5.22 o 
  -9   4   4      105.67      124.49      5.28 o 
  -8   4   4     1463.30     1585.93     21.43 o 
  -7   4   4       69.94       89.93      7.68 o 
  -6   4   4      868.32      940.64     14.04 o 
  -5   4   4       45.79       49.76      4.70 o 
  -4   4   4     3850.33     3957.68     46.88 o 
  -3   4   4      129.44      143.33      6.37 o 
  -2   4   4     2241.75     2131.97     61.48 o 
  -1   4   4      296.30      306.95      8.09 o 
   0   4   4     5785.21     5826.58     62.60 o 
   1   4   4       96.01      104.20      5.53 o 
   2   4   4     1081.82     1093.35     13.81 o 
   3   4   4       65.58      106.86      4.55 o 
   4   4   4      975.05     1071.90     14.13 o 
   5   4   4      235.39      248.76      6.82 o 
   6   4   4       99.55      117.00      5.26 o 
   7   4   4     1523.89     1519.47     20.70 o 
   8   4   4      164.43      172.07      6.38 o 
   9   4   4      918.87      913.09     14.65 o 
  10   4   4     1268.57     1267.46     20.04 o 
  11   4   4      159.10      169.29      7.42 o 
  12   4   4      427.58      414.19      9.39 o 
  13   4   4       64.11       53.57      4.58 o 
  14   4   4      146.66      145.45      6.43 o 
  15   4   4      906.52      874.40     14.78 o 
  16   4   4       17.31       22.57      4.61 o 
  17   4   4       79.46       63.59      5.26 o 
  18   4   4      821.13      748.04     13.99 o 
  19   4   4     1604.45     1648.04     23.79 o 
  20   4   4       66.10       76.43      5.85 o 
  21   4   4     1122.73     1065.39     17.95 o 
  22   4   4      265.48      263.75     11.45 o 
  23   4   4      676.80      697.34     17.21 o 
  24   4   4      251.49      260.05      9.58 o 
  25   4   4      433.18      398.13     11.40 o 
  26   4   4      304.57      322.48     11.66 o 
  27   4   4      478.86      490.46     13.61 o 
  28   4   4       43.22       40.80      6.48 o 
  29   4   4      417.46      408.93     13.13 o 
  30   4   4      460.68      427.00     13.61 o 
  31   4   4       36.07       35.61      8.98 o 
  32   4   4       82.75       90.01      8.13 o 
 -34   5   4       69.91       90.20      8.17 o 
 -33   5   4      702.08      752.56     17.24 o 
 -32   5   4      157.69      162.60     10.38 o 
 -31   5   4      183.61      198.54      9.36 o 
 -30   5   4      320.54      355.99     11.56 o 
 -29   5   4       86.65       88.07      6.46 o 
 -28   5   4     2069.21     2108.10     28.23 o 
 -27   5   4      245.27      258.21      9.70 o 
 -26   5   4     1201.12     1198.57     18.92 o 
 -25   5   4       26.30       26.84      4.97 o 
 -24   5   4      349.82      368.26      9.95 o 
 -23   5   4       70.71       79.87      5.88 o 
 -22   5   4     1101.51     1115.66     18.52 o 
 -21   5   4     1278.09     1269.94     19.95 o 
 -20   5   4      551.07      582.28     12.41 o 
 -19   5   4      160.11      174.83      9.42 o 
 -18   5   4      564.14      530.79     12.33 o 
 -17   5   4      911.25      876.45     16.26 o 
 -16   5   4     2849.46     2719.03     34.08 o 
 -15   5   4      161.15      161.84      7.30 o 
 -14   5   4     1031.23     1052.71     17.55 o 
 -13   5   4      922.85      900.41     14.45 o 
 -12   5   4       90.35       97.68      5.16 o 
 -11   5   4      633.36      674.01     11.78 o 
 -10   5   4      564.16      545.99     12.15 o 
  -9   5   4       82.96       89.53      4.60 o 
  -8   5   4     1420.55     1428.79     17.41 o 
  -7   5   4        5.88        9.96      2.66 o 
  -6   5   4      437.08      451.68      8.09 o 
  -5   5   4      120.82      125.10      4.68 o 
  -4   5   4      168.56      191.92      5.55 o 
  -3   5   4      113.18      108.95      4.70 o 
  -2   5   4       16.36       15.57      2.87 o 
  -1   5   4       52.78       46.39      3.89 o 
   0   5   4      315.94      313.97      7.75 o 
   1   5   4      196.82      222.40      7.19 o 
   2   5   4      243.37      245.97      6.71 o 
   3   5   4        2.56        2.52      3.34 o 
   4   5   4     2345.68     2337.86     26.86 o 
   5   5   4      117.23      116.74      5.00 o 
   6   5   4      282.98      284.63      8.42 o 
   7   5   4      319.40      355.90      8.02 o 
   8   5   4       61.58       61.15      4.33 o 
   9   5   4      825.30      818.12     14.93 o 
  10   5   4     1848.12     1807.94     24.25 o 
  11   5   4       70.13       74.05      5.24 o 
  12   5   4     2187.78     2152.67     28.05 o 
  13   5   4      557.12      534.70     17.03 o 
  14   5   4      584.58      558.23     15.17 o 
  15   5   4      339.69      319.06     10.04 o 
  16   5   4      849.53      804.16     15.96 o 
  17   5   4      841.26      860.24     16.80 o 
  18   5   4      884.11      888.50     17.31 o 
  19   5   4      115.22      100.87      7.19 o 
  20   5   4      232.09      229.38      9.75 o 
  21   5   4       41.83       29.97      5.62 o 
  22   5   4      881.69      854.06     17.71 o 
  23   5   4      414.79      413.79     12.56 o 
  24   5   4     3171.30     3105.88     43.84 o 
  25   5   4       41.16       41.09      6.69 o 
  26   5   4      285.47      252.94     11.10 o 
  27   5   4      418.85      403.46     13.35 o 
  28   5   4      293.23      281.90     11.77 o 
  29   5   4      440.13      468.36     14.52 o 
  30   5   4       38.28       40.27      9.60 o 
 -31   6   4       45.14       34.57      7.66 o 
 -30   6   4       21.43       17.58      6.50 o 
 -29   6   4      367.94      399.14     12.51 o 
 -28   6   4       24.56       13.97      6.08 o 
 -27   6   4      271.60      279.81     11.44 o 
 -26   6   4       43.66       23.72      6.12 o 
 -25   6   4      462.54      467.19     13.19 o 
 -24   6   4       56.02       49.88      6.38 o 
 -23   6   4      112.20      105.94      7.68 o 
 -22   6   4      122.20      119.22      8.97 o 
 -21   6   4      405.16      401.26     11.83 o 
 -20   6   4       35.06       35.45      5.56 o 
 -19   6   4      684.44      645.93     14.77 o 
 -18   6   4       89.22      101.93      6.92 o 
 -17   6   4      677.62      659.09     15.35 o 
 -16   6   4       87.22      109.40      7.35 o 
 -15   6   4      554.35      569.38     15.53 o 
 -14   6   4      110.85      118.22      7.31 o 
 -13   6   4      263.93      256.25      9.62 o 
 -12   6   4      938.63      966.60     18.50 o 
 -11   6   4      385.77      424.65     11.55 o 
 -10   6   4      380.52      387.86     13.29 o 
  -9   6   4      703.26      727.70     15.23 o 
  -8   6   4       98.72      116.10      6.50 o 
  -7   6   4      383.73      386.25     10.76 o 
  -6   6   4     1450.34     1505.33     21.11 o 
  -5   6   4      541.20      549.90     11.03 o 
  -4   6   4       51.07       59.18      4.76 o 
  -3   6   4      386.25      387.56      9.22 o 
  -2   6   4       68.99       79.68      5.63 o 
  -1   6   4      403.96      402.84      9.47 o 
   0   6   4       52.00       54.62      5.12 o 
   1   6   4      456.89      473.02     11.27 o 
   2   6   4     1968.13     1987.72     28.52 o 
   3   6   4      170.08      188.28     10.74 o 
   4   6   4      179.32      188.77     12.63 o 
   5   6   4      884.15      907.92     17.70 o 
   6   6   4      278.37      285.36     10.18 o 
   7   6   4      878.13      877.86     23.47 o 
   8   6   4     1366.30     1385.66     25.41 o 
   9   6   4      137.33      144.36      7.94 o 
  10   6   4       67.15       70.14      6.34 o 
  11   6   4      919.78      898.54     19.55 o 
  12   6   4       85.76       82.53      6.91 o 
  13   6   4      610.71      563.97     14.45 o 
  14   6   4      206.33      186.31     11.17 o 
  15   6   4      356.03      337.87     10.96 o 
  16   6   4       39.92       35.51      5.65 o 
  17   6   4      204.57      191.58      9.19 o 
  18   6   4       98.69       92.70      7.23 o 
  19   6   4      260.85      231.95     10.20 o 
  20   6   4       26.52       34.92      6.05 o 
  21   6   4      871.37      811.53     17.59 o 
  22   6   4       82.50       77.58      7.46 o 
  23   6   4      209.12      215.88     10.44 o 
  24   6   4       29.16       26.73      8.05 o 
  25   6   4      814.10      799.42     24.95 o 
  26   6   4       14.48       11.28     11.00 o 
  27   6   4       51.05       48.32      7.42 o 
 -28   7   4      609.96      601.86     19.57 o 
 -27   7   4       82.98       97.94      8.30 o 
 -26   7   4     1003.67      990.06     20.28 o 
 -25   7   4       97.38      120.69      8.53 o 
 -24   7   4      973.62      984.88     19.92 o 
 -23   7   4      150.55      163.30      9.73 o 
 -22   7   4      540.48      531.70     16.72 o 
 -21   7   4       76.68       78.93      7.14 o 
 -20   7   4      142.98      137.65      8.81 o 
 -19   7   4     1183.16     1104.03     20.41 o 
 -18   7   4      161.91      175.20      8.95 o 
 -17   7   4      746.57      772.56     17.51 o 
 -16   7   4      250.65      263.84     16.10 o 
 -15   7   4      317.05      298.86     11.82 o 
 -14   7   4     1268.46     1213.55     34.59 o 
 -13   7   4      214.77      228.12     11.43 o 
 -12   7   4     1835.33     1743.55     31.53 o 
 -11   7   4       60.34       70.65      8.49 o 
 -10   7   4      433.88      429.80     14.78 o 
  -9   7   4       27.69       18.49      7.57 o 
  -8   7   4      331.41      333.42     11.99 o 
  -7   7   4       21.28       21.60      5.47 o 
  -6   7   4      374.25      366.87     12.42 o 
  -5   7   4      140.63      125.11      8.57 o 
  -4   7   4      516.19      521.86     14.77 o 
  -3   7   4       89.09      100.13      7.70 o 
  -2   7   4      346.00      360.66     11.33 o 
  -1   7   4      196.56      219.43      9.79 o 
   0   7   4      628.36      625.77     16.90 o 
   1   7   4       62.44       58.93      6.07 o 
   2   7   4      366.10      360.11     11.69 o 
   3   7   4       32.51       36.34      5.73 o 
   4   7   4      760.16      744.74     16.81 o 
   5   7   4       63.70       62.29      7.10 o 
   6   7   4      994.63      953.14     21.02 o 
   7   7   4       26.10       34.81      5.67 o 
   8   7   4     1932.59     1834.70     30.22 o 
   9   7   4      212.44      224.34     17.96 o 
  10   7   4     1078.57     1001.96     24.82 o 
  11   7   4      332.53      331.15     11.89 o 
  12   7   4      532.62      507.40     14.19 o 
  13   7   4      746.28      738.45     21.11 o 
  14   7   4       88.38       81.48      7.67 o 
  15   7   4      894.80      860.19     19.25 o 
  16   7   4      128.16      112.31      8.71 o 
  17   7   4       50.43       42.17      6.92 o 
  18   7   4      337.25      340.63     12.93 o 
  19   7   4       89.29       91.67      8.50 o 
  20   7   4     1263.06     1189.23     24.46 o 
  21   7   4       47.61       68.03      8.11 o 
  22   7   4      984.85      990.95     22.26 o 
  23   7   4       53.88       62.01      9.11 o 
  24   7   4      389.24      412.90     14.96 o 
 -24   8   4      104.11      124.45     10.95 o 
 -23   8   4       34.31       30.45      7.84 o 
 -22   8   4       52.47       60.35      7.61 o 
 -21   8   4      203.87      206.17     11.01 o 
 -20   8   4      265.64      265.44     11.77 o 
 -19   8   4       22.27       26.72      6.46 o 
 -18   8   4       54.72       56.66      7.79 o 
 -17   8   4       24.66       25.43      7.27 o 
 -16   8   4        3.02        5.52      6.37 o 
 -15   8   4      539.06      507.24     17.04 o 
 -14   8   4       33.95       39.00     10.70 o 
 -13   8   4      489.81      461.48     18.16 o 
 -12   8   4       42.71       41.78     12.32 o 
 -11   8   4      124.81      134.89     10.20 o 
 -10   8   4      322.84      327.24     17.35 o 
  -9   8   4      415.93      421.89     15.32 o 
  -8   8   4      111.83      131.75     10.03 o 
  -7   8   4      194.82      222.50     13.84 o 
  -6   8   4      116.75      114.10     11.17 o 
  -5   8   4      149.22      138.20      9.42 o 
  -4   8   4        0.70       -2.99      5.16 o 
  -3   8   4       97.36      106.22      8.56 o 
  -2   8   4      207.35      201.14     15.16 o 
  -1   8   4      214.37      203.31     10.97 o 
   0   8   4        1.27        1.38      5.32 o 
   1   8   4       65.94       69.93      7.78 o 
   2   8   4       53.64       52.86      6.98 o 
   3   8   4      452.36      417.33     17.28 o 
   4   8   4      211.45      205.42     11.30 o 
   5   8   4      775.23      743.35     17.61 o 
   6   8   4      677.83      627.12     16.15 o 
   7   8   4       56.29       57.94     10.43 o 
   8   8   4       92.70       84.98      8.91 o 
   9   8   4      854.63      809.75     20.22 o 
  10   8   4       31.32       33.01      9.57 o 
  11   8   4      254.44      242.53     12.25 o 
  12   8   4        4.52        4.65      6.16 o 
  13   8   4       19.99       15.63      6.73 o 
  14   8   4       24.09       21.85      6.85 o 
  15   8   4       10.37        8.40      6.58 o 
  16   8   4      142.66      155.27     12.97 o 
  17   8   4      274.46      232.05     12.61 o 
  18   8   4       63.17       57.69      8.53 o 
  19   8   4       30.04       27.72      7.71 o 
  20   8   4      141.77      123.88     12.04 o 
 -17   9   4        8.51       -1.52      6.60 o 
 -16   9   4      185.87      190.70     12.04 o 
 -15   9   4      268.29      286.27     19.46 o 
 -14   9   4      317.47      332.39     14.93 o 
 -13   9   4      159.44      179.05     11.79 o 
 -12   9   4      182.82      213.13     12.60 o 
 -11   9   4       38.80       42.82      7.86 o 
 -10   9   4      446.73      427.30     30.63 o 
  -9   9   4      303.96      299.48     14.15 o 
  -8   9   4      616.63      639.31     19.46 o 
  -7   9   4       62.42       81.17     23.81 o 
  -6   9   4      133.90      129.37     10.50 o 
  -5   9   4      190.52      194.97     11.33 o 
  -4   9   4       15.49       10.82      6.26 o 
  -3   9   4       44.77       43.50      8.20 o 
  -2   9   4       20.52       15.67      6.44 o 
  -1   9   4       27.36       28.51      7.97 o 
   0   9   4        9.86        9.51      7.21 o 
   1   9   4      290.59      253.60     12.39 o 
   2   9   4       64.68       59.61      7.97 o 
   3   9   4       34.71       44.75      8.96 o 
   4   9   4     1104.76     1054.28     27.89 o 
   5   9   4      238.86      282.56     19.14 o 
   6   9   4      216.39      243.86     18.61 o 
   7   9   4       64.46       70.82      8.48 o 
   8   9   4      391.46      378.65     16.76 o 
   9   9   4      137.63      138.11     10.47 o 
  10   9   4      488.17      477.61     16.31 o 
  11   9   4      154.50      168.32     14.93 o 
  12   9   4      237.34      231.64     11.81 o 
  13   9   4        9.24       14.97      6.93 o 
 -39   1   5      299.37      311.40     11.30 o 
 -38   1   5      488.76      507.74     11.20 o 
 -37   1   5      689.76      735.42     15.42 o 
 -36   1   5      752.63      815.15     12.78 o 
 -35   1   5      860.78      905.37     12.86 o 
 -34   1   5     1187.88     1275.30     15.63 o 
 -33   1   5      911.02      924.71     12.69 o 
 -32   1   5      535.26      577.22      9.70 o 
 -31   1   5      317.40      325.01      7.65 o 
 -30   1   5      110.27      128.35      5.29 o 
 -29   1   5     1148.12     1121.02     13.19 o 
 -28   1   5      376.81      422.66      7.61 o 
 -27   1   5     1033.65     1014.25     12.08 o 
 -26   1   5      398.14      399.72      7.18 o 
 -25   1   5      443.11      465.83      7.59 o 
 -24   1   5     1734.81     1675.40     16.49 o 
 -23   1   5     2384.52     2354.47     21.45 o 
 -22   1   5     5362.89     5044.23     40.54 o 
 -21   1   5     3050.91     2980.63     25.47 o 
 -20   1   5     5773.85     5341.23     43.83 o 
 -19   1   5     1756.83     1694.17     16.34 o 
 -18   1   5     3035.46     2849.32     24.84 o 
 -17   1   5     1324.18     1347.11     13.33 o 
 -16   1   5     2136.36     2171.75     17.72 o 
 -15   1   5     1135.06     1210.59     10.85 o 
 -14   1   5     2290.44     2440.83     21.69 o 
 -13   1   5     1055.27     1189.40     23.04 o 
 -12   1   5      635.69      645.65     10.21 o 
 -11   1   5     3631.89     3563.62     32.47 o 
 -10   1   5     3803.02     3941.62     34.04 o 
  -9   1   5     2961.90     2985.66     28.67 o 
  -8   1   5     4411.25     4589.48     45.60 o 
  -7   1   5     3831.09     3649.29     39.17 o 
  -6   1   5     3754.31     3709.19    112.04 o 
  -5   1   5     2838.30     2935.39    104.18 o 
  -4   1   5     8665.02     7202.97   1073.44 o 
  -3   1   5     3179.28     3218.37     48.28 o 
  -2   1   5     6137.28     5390.89    374.76 o 
  -1   1   5     4350.09     4489.16     65.08 o 
   0   1   5     6587.03     6427.09    114.94 o 
   1   1   5     1777.60     1754.28     40.77 o 
   2   1   5     4190.33     4053.50     43.24 o 
   3   1   5     3043.68     3118.64     36.25 o 
   4   1   5     4083.44     4213.75     40.30 o 
   5   1   5     3897.78     3893.16     41.22 o 
   6   1   5     2595.11     2630.76     35.83 o 
   7   1   5      950.28      961.39     12.82 o 
   8   1   5     2372.24     2479.56     27.85 o 
   9   1   5     1303.02     1392.95     24.91 o 
  10   1   5     2069.84     2122.59     26.32 o 
  11   1   5      934.45      954.22     16.14 o 
  12   1   5     2826.53     2764.12     30.42 o 
  13   1   5     1376.07     1291.99     23.99 o 
  14   1   5     3810.26     3509.41     43.10 o 
  15   1   5     2497.33     2374.79     68.98 o 
  16   1   5     6707.53     6288.39     72.11 o 
  17   1   5     2615.68     2460.52     47.07 o 
  18   1   5     4991.38     4726.36     50.36 o 
  19   1   5     1407.99     1358.10     18.03 o 
  20   1   5      602.62      587.21     10.46 o 
  21   1   5      926.80      886.32     13.69 o 
  22   1   5      503.77      522.02     10.01 o 
  23   1   5      831.95      818.30     17.16 o 
  24   1   5      601.69      576.46     14.54 o 
  25   1   5      206.99      204.52      8.84 o 
  26   1   5      223.64      240.05      9.74 o 
  27   1   5      320.74      317.41     10.79 o 
  28   1   5     1408.14     1388.11     27.84 o 
  29   1   5      596.97      636.70     24.18 o 
  30   1   5     1704.79     1765.53     31.98 o 
  31   1   5      331.51      352.89     16.06 o 
  32   1   5     1207.46     1215.20     21.41 o 
  33   1   5      212.75      219.84     13.31 o 
  34   1   5      661.64      619.85     24.47 o 
 -38   2   5       64.85       78.95      7.21 o 
 -37   2   5      141.80      148.14      8.04 o 
 -36   2   5       22.99       19.46      5.02 o 
 -35   2   5      361.68      389.96      9.66 o 
 -34   2   5       51.14       52.03      4.85 o 
 -33   2   5      244.59      260.01      8.50 o 
 -32   2   5      310.48      311.93      8.04 o 
 -31   2   5      199.11      217.37      6.77 o 
 -30   2   5      295.22      296.97      7.36 o 
 -29   2   5      267.82      266.64      6.92 o 
 -28   2   5      276.97      282.38      7.72 o 
 -27   2   5     1397.59     1308.57     14.45 o 
 -26   2   5      462.49      446.42      7.67 o 
 -25   2   5       42.89       37.95      3.35 o 
 -24   2   5     2147.26     2064.79     19.56 o 
 -23   2   5     1241.09     1233.46     13.26 o 
 -22   2   5      711.61      762.43      9.59 o 
 -21   2   5     1360.27     1353.17     13.81 o 
 -20   2   5     1177.74     1138.12     19.98 o 
 -19   2   5        4.22        4.14      1.94 o 
 -18   2   5     1042.90     1042.14     13.02 o 
 -17   2   5     1311.88     1315.93     14.20 o 
 -16   2   5      786.53      750.87      8.76 o 
 -15   2   5      280.81      278.34      4.90 o 
 -14   2   5      947.75     1008.63     11.07 o 
 -13   2   5      315.13      325.06      5.53 o 
 -12   2   5     2120.17     2233.46     30.77 o 
 -11   2   5      620.09      648.35      9.15 o 
 -10   2   5     1424.31     1343.12     24.78 o 
  -9   2   5     3160.95     3305.60     29.83 o 
  -8   2   5     1344.57     1528.94     20.38 o 
  -7   2   5      547.09      630.40      7.14 o 
  -6   2   5     1227.34     1324.69     12.49 o 
  -5   2   5      973.89      975.82     11.96 o 
  -4   2   5     2159.71     1520.33    542.08 o 
  -3   2   5     7487.37     7556.60     80.65 o 
  -1   2   5     4853.53     4980.26     45.68 o 
   0   2   5      483.06      500.92     12.18 o 
   1   2   5     1215.93     1243.02     14.95 o 
   2   2   5      352.04      413.58      9.68 o 
   3   2   5     2718.57     2966.51     45.63 o 
   4   2   5     1418.58     1536.22     19.15 o 
   5   2   5     1578.98     1631.83     17.55 o 
   6   2   5     1299.17     1251.51     13.74 o 
   7   2   5     1127.98     1269.50     17.41 o 
   8   2   5      218.59      246.64      5.15 o 
   9   2   5      582.63      607.52      8.72 o 
  10   2   5      471.32      466.70      7.85 o 
  11   2   5      353.28      335.90      7.39 o 
  12   2   5     1753.14     1709.59     20.36 o 
  13   2   5     2387.17     2241.29     25.72 o 
  14   2   5        8.92        8.36      2.76 o 
  15   2   5     1021.78      958.11     13.65 o 
  16   2   5     1005.10      974.22     16.17 o 
  17   2   5     1414.24     1437.44     20.18 o 
  18   2   5      786.19      775.30     13.39 o 
  19   2   5     2219.79     1994.71     26.45 o 
  20   2   5       86.57       72.55      5.14 o 
  21   2   5      688.51      650.79     12.60 o 
  22   2   5      920.81      857.50     14.97 o 
  23   2   5      576.95      561.75     13.32 o 
  24   2   5      166.42      157.45      7.14 o 
  25   2   5      396.63      358.61      9.89 o 
  26   2   5       85.91       92.35      6.19 o 
  27   2   5      228.46      225.07      9.02 o 
  28   2   5      112.34      125.01      6.91 o 
  29   2   5       51.57       43.66      7.42 o 
  30   2   5      158.44      156.78     10.40 o 
  31   2   5       53.32       52.42      8.08 o 
  32   2   5       86.38       64.60      8.83 o 
  33   2   5      150.40      162.43     11.23 o 
 -37   3   5      564.17      612.13     13.65 o 
 -36   3   5      466.88      436.78     12.46 o 
 -35   3   5      271.00      279.77      9.57 o 
 -34   3   5      168.08      158.47      7.68 o 
 -33   3   5      541.55      563.02     11.38 o 
 -32   3   5      600.48      616.47     11.65 o 
 -31   3   5     1328.45     1374.99     18.36 o 
 -30   3   5     1130.55     1171.95     16.42 o 
 -29   3   5      434.68      452.67      9.89 o 
 -28   3   5      250.37      264.80      9.69 o 
 -27   3   5      618.40      659.25     11.50 o 
 -26   3   5     1555.70     1513.05     17.49 o 
 -25   3   5     2344.81     2283.39     23.47 o 
 -24   3   5     1150.74     1090.41     13.23 o 
 -23   3   5     1019.20     1030.15     12.62 o 
 -22   3   5     1106.62     1050.68     12.57 o 
 -21   3   5     1066.87     1096.06     14.22 o 
 -20   3   5     1364.21     1323.38     14.61 o 
 -19   3   5     2358.18     2420.08     23.75 o 
 -18   3   5     7266.49     6778.34     57.54 o 
 -17   3   5     2131.56     2149.64     21.02 o 
 -16   3   5     1309.31     1274.76     13.86 o 
 -15   3   5      939.42      914.59     11.25 o 
 -14   3   5      230.05      225.75      5.51 o 
 -13   3   5      747.32      740.01     10.04 o 
 -12   3   5      586.51      607.08      8.22 o 
 -11   3   5     1379.17     1347.83     15.27 o 
 -10   3   5      112.45      129.32      3.84 o 
  -9   3   5      236.50      252.06      4.88 o 
  -8   3   5     2758.32     2730.24     26.71 o 
  -7   3   5     4276.22     4575.52     79.15 o 
  -6   3   5     4167.70     4166.45     38.83 o 
  -5   3   5     1667.01     1634.25     16.93 o 
  -4   3   5     2864.74     2803.37     25.78 o 
  -3   3   5      713.10      684.87     13.80 o 
  -2   3   5     1598.96     1472.28     16.12 o 
  -1   3   5     1910.90     1864.84     20.89 o 
   0   3   5     2516.24     2425.38     26.33 o 
   1   3   5     1810.03     1879.82     32.47 o 
   2   3   5     9566.29     9684.55     95.73 o 
   3   3   5     2043.90     2044.92     22.82 o 
   4   3   5      161.88      183.55      5.66 o 
   5   3   5       49.43       61.46      3.01 o 
   6   3   5      644.19      654.57     10.02 o 
   7   3   5     1022.86     1009.50     12.56 o 
   8   3   5      507.94      549.05      9.12 o 
   9   3   5      530.99      503.10     13.57 o 
  10   3   5      608.05      583.86     16.04 o 
  11   3   5     1007.35     1039.86     26.99 o 
  12   3   5     4630.07     4348.84     62.55 o 
  13   3   5     3247.07     3047.29     40.30 o 
  14   3   5     5490.27     5191.68     58.53 o 
  15   3   5      703.25      713.56     13.12 o 
  16   3   5     2437.95     2284.00     29.21 o 
  17   3   5      635.64      582.68     11.61 o 
  18   3   5      501.16      495.61     11.99 o 
  19   3   5      781.55      739.73     13.73 o 
  20   3   5     2602.24     2425.78     31.66 o 
  21   3   5     1037.33     1010.19     17.03 o 
  22   3   5      936.21      930.10     16.30 o 
  23   3   5      567.36      573.72     12.54 o 
  24   3   5      417.03      450.59     13.17 o 
  25   3   5      853.34      856.18     16.10 o 
  26   3   5     1543.44     1564.13     24.03 o 
  27   3   5      362.84      375.64     12.73 o 
  28   3   5      684.49      691.91     16.03 o 
  29   3   5      128.20      126.24      7.76 o 
  30   3   5      468.41      473.00     12.46 o 
  31   3   5      201.98      190.08     13.72 o 
  32   3   5      746.29      708.33     19.22 o 
 -36   4   5      181.28      176.49     10.33 o 
 -35   4   5       22.03       13.47      5.35 o 
 -34   4   5       68.95       76.45      8.17 o 
 -33   4   5      130.25      124.45      7.42 o 
 -32   4   5      146.38      155.18      7.83 o 
 -31   4   5       75.13       87.92      6.47 o 
 -30   4   5      380.19      372.53     10.18 o 
 -29   4   5      411.81      446.27     10.73 o 
 -28   4   5     1110.28     1103.99     17.07 o 
 -27   4   5      187.23      204.10      7.96 o 
 -26   4   5      210.16      223.19      8.15 o 
 -25   4   5        8.68        7.02      3.90 o 
 -24   4   5       47.26       40.47      4.71 o 
 -23   4   5      496.23      480.50     12.60 o 
 -22   4   5      145.65      172.74      7.19 o 
 -21   4   5     1253.52     1235.53     16.97 o 
 -20   4   5      946.95      886.82     12.99 o 
 -19   4   5       14.79       16.79      3.47 o 
 -18   4   5      703.10      735.55     11.33 o 
 -17   4   5       23.03       26.39      3.51 o 
 -16   4   5     1844.87     1893.19     20.17 o 
 -15   4   5      475.53      480.84      8.44 o 
 -14   4   5      801.71      828.46     13.06 o 
 -13   4   5      362.06      358.26      8.52 o 
 -12   4   5      186.88      233.98      6.99 o 
 -11   4   5     1070.88     1084.54     16.94 o 
 -10   4   5      511.12      533.09     10.28 o 
  -9   4   5     1026.23      991.34     14.09 o 
  -8   4   5      368.78      339.55      6.80 o 
  -7   4   5      121.14      127.32      4.72 o 
  -6   4   5      669.62      643.75      9.57 o 
  -5   4   5      635.50      631.83      9.81 o 
  -4   4   5      415.37      382.36      7.24 o 
  -3   4   5     1617.44     1554.80     38.51 o 
  -2   4   5      752.19      731.99     44.24 o 
  -1   4   5      534.45      457.03     12.40 o 
   0   4   5      274.58      277.65      9.09 o 
   1   4   5      928.57      858.19     12.25 o 
   2   4   5      114.24      110.38      4.65 o 
   3   4   5      232.80      215.43      5.74 o 
   4   4   5     1930.86     1806.60     24.32 o 
   5   4   5      609.14      654.48     11.79 o 
   6   4   5      806.32      869.05     14.29 o 
   7   4   5       92.33      104.70      4.95 o 
   8   4   5      507.76      522.19     10.73 o 
   9   4   5     1594.88     1540.23     40.26 o 
  10   4   5      228.44      237.49      7.53 o 
  11   4   5     1035.51     1053.63     16.20 o 
  12   4   5       48.03       48.81      4.50 o 
  13   4   5      371.14      388.06      9.41 o 
  14   4   5       34.13       30.57      4.28 o 
  15   4   5      429.19      389.35     10.82 o 
  16   4   5     1669.55     1570.96     22.53 o 
  17   4   5      103.36      105.10      6.17 o 
  18   4   5      214.27      204.39      8.83 o 
  19   4   5       29.98       17.89      4.51 o 
  20   4   5        5.24        1.46      5.21 o 
  21   4   5      210.10      188.83      8.21 o 
  22   4   5       81.56       84.40      6.33 o 
  23   4   5      605.97      580.15     22.54 o 
  24   4   5      940.15      901.57     19.90 o 
  25   4   5      280.26      275.71      9.98 o 
  26   4   5       34.18       29.46      7.23 o 
  27   4   5      274.93      263.58     10.87 o 
  28   4   5      131.37      128.98      8.52 o 
  29   4   5      111.75      106.42      8.11 o 
  30   4   5       13.25       10.38      6.09 o 
  31   4   5      254.06      240.68     10.97 o 
 -34   5   5      389.91      375.62     12.60 o 
 -33   5   5      217.84      241.31     10.16 o 
 -32   5   5      296.06      301.02     10.36 o 
 -31   5   5      426.66      461.63     11.77 o 
 -30   5   5      196.65      210.15     10.38 o 
 -29   5   5      388.62      380.59     10.58 o 
 -28   5   5       37.53       36.62      5.45 o 
 -27   5   5      670.40      672.71     13.11 o 
 -26   5   5      153.59      152.16      7.35 o 
 -25   5   5      226.67      243.05      8.92 o 
 -24   5   5      407.22      391.17     10.20 o 
 -23   5   5     1067.81     1085.07     17.35 o 
 -22   5   5      980.59      975.85     16.11 o 
 -21   5   5      816.53      836.26     14.52 o 
 -20   5   5     1060.60      978.87     15.80 o 
 -19   5   5      253.85      263.28      8.50 o 
 -18   5   5       97.14      114.18      6.07 o 
 -17   5   5     1162.82     1169.76     18.38 o 
 -16   5   5     1246.12     1177.25     18.34 o 
 -15   5   5      850.39      837.07     15.54 o 
 -14   5   5      945.82      880.07     15.92 o 
 -13   5   5     2018.44     2039.78     28.50 o 
 -12   5   5      470.97      496.74     11.00 o 
 -11   5   5      129.27      142.34      6.48 o 
 -10   5   5      801.06      805.15     13.55 o 
  -9   5   5     1497.45     1499.47     20.77 o 
  -8   5   5       51.64       45.13      4.21 o 
  -7   5   5      234.99      236.48      7.24 o 
  -6   5   5      706.74      679.70     20.31 o 
  -5   5   5      390.80      375.19     28.93 o 
  -4   5   5      895.19      722.64     77.32 o 
  -3   5   5     2352.13     2511.49     54.22 o 
  -2   5   5     5279.13     4395.75    522.90 o 
  -1   5   5      479.64      449.70     10.68 o 
   0   5   5      528.37      532.72     24.63 o 
   1   5   5      793.85      787.55     13.91 o 
   2   5   5      284.06      320.71      8.70 o 
   3   5   5       31.77       26.37      3.45 o 
   4   5   5     1747.88     1709.12     21.22 o 
   5   5   5      401.56      427.63      8.82 o 
   6   5   5      273.59      287.55      7.54 o 
   7   5   5      816.35      810.41     12.83 o 
   8   5   5     1097.53     1095.53     17.85 o 
   9   5   5      551.80      544.75     10.51 o 
  10   5   5     1639.24     1566.23     22.05 o 
  11   5   5     1208.32     1161.48     18.00 o 
  12   5   5     1056.30     1058.29     17.02 o 
  13   5   5      202.54      199.62      8.24 o 
  14   5   5      472.28      433.51     12.02 o 
  15   5   5      462.82      457.60     11.84 o 
  16   5   5      679.99      646.30     14.26 o 
  17   5   5      443.09      431.29     11.87 o 
  18   5   5     2262.49     2112.21     31.40 o 
  19   5   5      279.05      265.82     10.23 o 
  20   5   5      144.08      151.73      8.43 o 
  21   5   5      144.54      135.11      8.21 o 
  22   5   5      292.53      292.34     12.68 o 
  23   5   5       87.41       82.92      7.43 o 
  24   5   5      244.45      230.69     13.06 o 
  25   5   5      454.54      426.46     13.18 o 
  26   5   5      287.22      275.52     14.89 o 
  27   5   5      409.31      385.59     13.30 o 
  28   5   5      463.29      452.59     14.69 o 
  29   5   5      189.64      148.69      9.43 o 
 -31   6   5      109.54      110.50      9.73 o 
 -30   6   5      466.76      444.61     18.39 o 
 -29   6   5       41.56       30.24      6.45 o 
 -28   6   5       75.07       71.79      7.08 o 
 -27   6   5        4.38        4.60      6.47 o 
 -26   6   5      431.27      423.41     14.77 o 
 -25   6   5      156.88      164.09      9.17 o 
 -24   6   5      461.67      478.58     14.54 o 
 -23   6   5      528.96      530.89     13.71 o 
 -22   6   5      816.62      818.70     17.46 o 
 -21   6   5     1222.35     1207.35     21.46 o 
 -20   6   5      189.00      203.47      9.34 o 
 -19   6   5      148.08      146.85      8.16 o 
 -18   6   5       36.45       41.05      5.73 o 
 -17   6   5      182.15      178.98      8.73 o 
 -16   6   5      154.11      159.52     10.93 o 
 -15   6   5      147.03      158.74      8.47 o 
 -14   6   5      475.68      457.59     12.47 o 
 -13   6   5      416.01      428.24     11.98 o 
 -12   6   5      771.11      743.44     15.90 o 
 -11   6   5       16.35       14.84      4.61 o 
 -10   6   5       58.63       57.83      5.76 o 
  -9   6   5      349.31      342.51      9.01 o 
  -8   6   5      315.30      315.88      8.72 o 
  -7   6   5      807.80      794.25     13.94 o 
  -6   6   5       65.77       67.33      5.45 o 
  -5   6   5      521.93      547.94     12.17 o 
  -4   6   5     1038.06      991.73     18.07 o 
  -3   6   5        8.98       11.43      4.09 o 
  -2   6   5       20.49       10.58      4.17 o 
  -1   6   5      719.80      722.28     14.37 o 
   0   6   5      992.03      978.64     21.59 o 
   1   6   5       28.47       23.33      4.91 o 
   2   6   5      677.01      708.66     16.78 o 
   3   6   5      689.63      687.09     16.52 o 
   4   6   5      392.65      394.29     16.20 o 
   5   6   5      132.84      133.48      8.92 o 
   6   6   5        7.16       12.31      4.62 o 
   7   6   5      409.13      408.22     11.83 o 
   8   6   5      557.12      566.36     13.98 o 
   9   6   5      380.74      391.50     11.91 o 
  10   6   5       96.46       91.83      7.18 o 
  11   6   5       74.12       80.86      8.09 o 
  12   6   5       78.72       63.25      6.60 o 
  13   6   5       52.29       43.73      6.11 o 
  14   6   5      208.42      200.69     11.06 o 
  15   6   5      405.97      401.10     12.72 o 
  16   6   5      528.26      516.96     20.17 o 
  17   6   5     1006.67      949.20     20.30 o 
  18   6   5      393.28      385.83     12.14 o 
  19   6   5      640.28      628.65     15.14 o 
  20   6   5      340.64      360.66     12.18 o 
  21   6   5      191.07      189.69     12.53 o 
  22   6   5        2.82       -5.22      7.23 o 
  23   6   5       38.43       19.38      6.34 o 
  24   6   5       22.21       17.28      7.19 o 
  25   6   5      208.16      186.20     16.57 o 
  26   6   5      253.08      238.06     11.98 o 
 -28   7   5      135.64      128.96     10.89 o 
 -27   7   5      334.29      360.90     18.19 o 
 -26   7   5       22.95       30.95      7.77 o 
 -25   7   5      156.02      165.29      9.60 o 
 -24   7   5      169.06      184.66     12.83 o 
 -23   7   5       16.30       15.76      5.88 o 
 -22   7   5      106.28       96.83      7.89 o 
 -21   7   5       35.25       36.54      6.27 o 
 -20   7   5      278.80      288.73     11.17 o 
 -19   7   5      130.02      158.36      8.87 o 
 -18   7   5      151.73      153.23      8.60 o 
 -17   7   5       62.19       59.37      7.04 o 
 -16   7   5      238.90      233.43     10.45 o 
 -15   7   5      146.37      164.24      9.09 o 
 -14   7   5      309.77      312.91     12.15 o 
 -13   7   5      228.10      227.86     10.92 o 
 -12   7   5       69.18       60.63      6.98 o 
 -11   7   5      896.53      899.53     22.54 o 
 -10   7   5      492.08      495.78     15.98 o 
  -9   7   5      377.20      378.94     29.56 o 
  -8   7   5      174.94      178.21      9.87 o 
  -7   7   5      199.39      203.74     10.55 o 
  -6   7   5      538.05      526.22     15.05 o 
  -5   7   5      386.05      404.77     17.32 o 
  -4   7   5      797.10      789.98     18.90 o 
  -3   7   5        4.83        2.14      4.63 o 
  -2   7   5       11.19        7.16      4.83 o 
  -1   7   5      489.59      489.73     13.41 o 
   0   7   5      826.03      795.26     17.41 o 
   1   7   5      432.62      447.88     19.18 o 
   2   7   5      126.31      124.89      8.17 o 
   3   7   5       89.81       80.89      7.06 o 
   4   7   5      185.87      198.13      9.71 o 
   5   7   5     1122.17     1069.80     22.85 o 
   6   7   5      810.05      818.80     19.53 o 
   7   7   5       34.08       43.56      6.81 o 
   8   7   5       98.42      106.10      8.57 o 
   9   7   5      620.64      598.17     16.67 o 
  10   7   5      154.67      140.95      9.49 o 
  11   7   5      109.01      106.18     10.64 o 
  12   7   5      142.16      132.20      9.57 o 
  13   7   5      254.26      244.83     11.88 o 
  14   7   5      298.74      285.97     15.18 o 
  15   7   5      121.94      131.41     10.76 o 
  16   7   5       36.21       38.53      7.35 o 
  17   7   5      131.71      133.56     13.46 o 
  18   7   5       37.77       33.70      7.46 o 
  19   7   5       77.26       73.29      8.62 o 
  20   7   5       94.94       85.40     10.23 o 
  21   7   5       47.11       42.27      7.60 o 
  22   7   5      241.11      233.81     15.47 o 
  23   7   5      125.52      111.05      9.59 o 
 -23   8   5       43.80       67.90     11.08 o 
 -22   8   5      146.25      162.32     10.31 o 
 -21   8   5      163.31      165.00     11.63 o 
 -20   8   5      177.86      204.75     11.00 o 
 -19   8   5      572.72      590.70     17.53 o 
 -18   8   5      429.71      439.38     19.11 o 
 -17   8   5      478.00      476.27     17.08 o 
 -16   8   5      162.20      187.59     12.10 o 
 -15   8   5       16.52        4.61      8.10 o 
 -14   8   5       25.52       25.53      7.07 o 
 -13   8   5       39.22       45.75      7.63 o 
 -12   8   5       38.67       54.64     13.10 o 
 -11   8   5      192.02      228.26     12.37 o 
 -10   8   5      162.25      192.95     11.76 o 
  -9   8   5      306.36      326.01     14.09 o 
  -8   8   5      662.01      649.92     22.50 o 
  -7   8   5      940.98      894.21     34.25 o 
  -6   8   5      246.71      276.39     12.41 o 
  -5   8   5      303.78      299.54     15.18 o 
  -4   8   5      176.14      167.61     12.22 o 
  -3   8   5      360.85      337.32     13.47 o 
  -2   8   5      217.17      223.00     11.74 o 
  -1   8   5      103.66      109.84      9.07 o 
   0   8   5      239.61      225.86     12.02 o 
   1   8   5      480.12      461.15     15.20 o 
   2   8   5      412.86      415.45     14.58 o 
   3   8   5      312.48      313.02     12.17 o 
   4   8   5      576.59      559.01     15.43 o 
   5   8   5       75.05       92.49      7.97 o 
   6   8   5      399.32      405.97     13.62 o 
   7   8   5       85.44       75.26     10.37 o 
   8   8   5       30.14       24.22      7.51 o 
   9   8   5       53.08       51.66      7.59 o 
  10   8   5       15.70       11.23      6.96 o 
  11   8   5      267.26      273.83     13.03 o 
  12   8   5      220.16      217.36     12.12 o 
  13   8   5      867.50      816.97     21.17 o 
  14   8   5      288.79      299.04     13.59 o 
  15   8   5      389.09      368.78     14.96 o 
  16   8   5      143.50      133.38     10.54 o 
  17   8   5      201.86      212.32     12.54 o 
  18   8   5       47.77       43.50      8.16 o 
 -16   9   5       25.32       38.35      8.01 o 
 -15   9   5       14.15       15.57      7.32 o 
 -14   9   5        1.68        4.54      6.94 o 
 -13   9   5      122.27      114.99     11.39 o 
 -12   9   5      197.03      207.72     12.95 o 
 -11   9   5      307.40      272.17     14.04 o 
 -10   9   5       96.03      115.45     10.50 o 
  -9   9   5      382.58      369.95     23.33 o 
  -8   9   5       71.96      102.43     13.70 o 
  -7   9   5       34.19       33.03      7.57 o 
  -6   9   5        5.50        8.38      6.35 o 
  -5   9   5      186.42      178.53     11.96 o 
  -4   9   5       65.37       75.43      8.59 o 
  -3   9   5       49.71       45.92      7.76 o 
  -2   9   5       86.93       86.50      8.83 o 
  -1   9   5       28.55       35.51      7.29 o 
   0   9   5      120.41      112.75     10.62 o 
   1   9   5        6.26        7.32      7.58 o 
   2   9   5       22.63       34.02      7.36 o 
   3   9   5      159.52      167.13     11.04 o 
   4   9   5      239.75      241.15     12.69 o 
   5   9   5      126.49      123.13     12.57 o 
   6   9   5      141.58      129.91     10.29 o 
   7   9   5      273.83      249.96     13.19 o 
   8   9   5       93.50       84.68      9.24 o 
   9   9   5        0.75       -3.90      6.59 o 
  10   9   5       25.03       23.83      7.44 o 
  11   9   5       58.55       54.87      9.85 o 
 -39   0   6       92.86      111.17     10.71 o 
 -38   0   6      230.85      251.49     13.90 o 
 -37   0   6      460.77      549.08     16.04 o 
 -36   0   6      494.77      524.72     15.41 o 
 -35   0   6       71.12       82.15     10.56 o 
 -34   0   6      296.50      310.85     12.67 o 
 -33   0   6      130.05      139.79      9.11 o 
 -32   0   6       64.35       73.59      6.94 o 
 -31   0   6     1458.63     1430.13     23.33 o 
 -30   0   6       95.69      105.72      7.26 o 
 -29   0   6     2063.43     2041.18     33.04 o 
 -28   0   6      242.60      251.74     10.26 o 
 -27   0   6     1127.59      958.80     23.57 o 
 -26   0   6      283.26      288.91     10.39 o 
 -25   0   6     2335.96     2407.43     34.32 o 
 -24   0   6      123.41      150.31      7.69 o 
 -23   0   6      405.72      368.89     10.52 o 
 -22   0   6      665.02      602.42     13.17 o 
 -21   0   6     2124.44     2179.42     30.67 o 
 -20   0   6      219.55      247.42      9.19 o 
 -19   0   6     2539.39     2687.80     39.11 o 
 -18   0   6      143.03      140.49      7.39 o 
 -17   0   6     5219.32     5437.24     71.97 o 
 -16   0   6      236.84      234.06      7.38 o 
 -15   0   6      930.69      774.03     13.27 o 
 -14   0   6     4232.15     4494.79     58.98 o 
 -13   0   6       50.26      117.77      6.16 o 
 -12   0   6     1866.83     1879.07     28.73 o 
 -11   0   6      848.75     1076.02     18.39 o 
 -10   0   6     1138.97     1200.42     21.81 o 
  -9   0   6     4843.16     4950.31     73.55 o 
  -8   0   6     1008.35     1048.05     19.23 o 
  -7   0   6     8497.41     8744.59    112.86 o 
  -6   0   6      177.23      173.44      6.18 o 
  -5   0   6     4490.69     4906.50     59.47 o 
  -4   0   6     1375.12     1422.99     24.56 o 
  -3   0   6      403.83      379.14      7.53 o 
  -2   0   6     2333.63     2373.08     30.33 o 
  -1   0   6     5205.52     5616.06     67.14 o 
   0   0   6      134.17      175.18      6.90 o 
   1   0   6     8213.37     8603.13    101.22 o 
   2   0   6     1188.55     1161.19     24.69 o 
   3   0   6     6795.91     6875.76    101.02 o 
   4   0   6     1114.06     1259.44     20.24 o 
   5   0   6      455.91      618.84     11.87 o 
   6   0   6     2426.81     2407.97     34.74 o 
   7   0   6      107.08      207.26     15.12 o 
   8   0   6     3092.57     3145.11    195.51 o 
   9   0   6      568.03      441.24     33.61 o 
  10   0   6      453.59      428.48     12.89 o 
  11   0   6     5441.19     5507.14     90.82 o 
  12   0   6      114.08       95.12     15.22 o 
  13   0   6     2323.02     2408.74     58.59 o 
  14   0   6      102.44      109.42     10.86 o 
  15   0   6     2565.45     2500.41     50.59 o 
  16   0   6      537.99      539.83     18.35 o 
  17   0   6      333.43      348.85     15.27 o 
  18   0   6      286.70      321.26     18.16 o 
  19   0   6     1948.07     1937.96     43.10 o 
  20   0   6      617.61      552.53     19.89 o 
  21   0   6     1070.89      896.68     26.15 o 
  22   0   6      460.99      426.52     18.18 o 
  23   0   6     1594.49     1566.39     38.61 o 
  24   0   6       92.48      102.65     13.88 o 
  25   0   6     1499.10     1473.88     39.08 o 
  26   0   6       41.16       41.20      9.98 o 
  27   0   6      295.67      286.17     23.01 o 
  28   0   6      135.28      129.98     17.00 o 
  29   0   6       64.83       79.67     12.44 o 
  30   0   6      231.96      224.55     42.89 o 
  31   0   6      651.83      713.30     25.38 o 
  32   0   6      102.60      113.78     13.63 o 
  33   0   6      140.19      185.82     18.45 o 
 -39   1   6      336.78      338.37     16.47 o 
 -38   1   6      553.15      586.94     13.44 o 
 -37   1   6        4.16       12.95      4.99 o 
 -36   1   6      141.11      147.96      7.10 o 
 -35   1   6      123.56      114.60      6.37 o 
 -34   1   6      252.11      261.81      8.39 o 
 -33   1   6       27.12       33.42      4.63 o 
 -32   1   6      366.29      363.93      7.84 o 
 -31   1   6       23.74       20.97      3.45 o 
 -30   1   6       56.14       49.43      3.89 o 
 -29   1   6       78.33       86.86      4.32 o 
 -28   1   6      414.11      394.12      7.28 o 
 -27   1   6      434.12      419.38      7.33 o 
 -26   1   6     1005.93     1048.83     12.13 o 
 -25   1   6       45.33       36.18      3.16 o 
 -24   1   6     3578.42     3305.65     28.39 o 
 -23   1   6      164.65      155.17      5.62 o 
 -22   1   6      789.26      746.52      9.73 o 
 -21   1   6      333.60      357.62      7.32 o 
 -20   1   6     1220.98     1116.38     14.07 o 
 -19   1   6      337.48      343.73      7.43 o 
 -18   1   6      175.24      188.43      6.02 o 
 -17   1   6      215.04      221.06      5.93 o 
 -16   1   6      330.26      308.19      8.31 o 
 -15   1   6     1439.98     1469.88     16.66 o 
 -14   1   6     1524.49     1579.87     17.48 o 
 -13   1   6       92.43      107.99      3.77 o 
 -12   1   6     4755.54     4914.61     42.32 o 
 -11   1   6       58.43       58.87      2.73 o 
 -10   1   6      820.15      776.47      9.73 o 
  -9   1   6       77.21       99.78      3.48 o 
  -8   1   6     2251.10     2355.22     22.89 o 
  -7   1   6       71.49       90.19      3.79 o 
  -6   1   6      793.32      750.28     18.40 o 
  -5   1   6      703.74      788.07     12.02 o 
  -4   1   6     7201.17     7260.91     85.45 o 
  -3   1   6     4371.96     4743.75     57.22 o 
  -2   1   6     5015.20     5163.77     62.02 o 
  -1   1   6      547.22      618.00      9.72 o 
   0   1   6     1827.91     1734.02     20.20 o 
   1   1   6       39.44       45.65      2.59 o 
   2   1   6     1813.39     1982.90     20.47 o 
   3   1   6       87.77      102.63      3.63 o 
   4   1   6     1562.92     1505.33     18.81 o 
   5   1   6      131.51      130.16      4.57 o 
   6   1   6     3890.97     4088.98     41.45 o 
   7   1   6      175.93      182.82      5.62 o 
   8   1   6     1786.35     1866.47     22.30 o 
   9   1   6     1761.22     1829.14     22.13 o 
  10   1   6      145.59      129.25     10.18 o 
  11   1   6      101.17      102.98      5.00 o 
  12   1   6      328.93      343.32      8.28 o 
  13   1   6      494.01      462.94      9.82 o 
  14   1   6     1002.74      926.45     15.13 o 
  15   1   6      149.54      162.62      9.07 o 
  16   1   6     1254.32     1128.02     17.80 o 
  17   1   6      371.59      324.57      9.25 o 
  18   1   6     2647.55     2473.04     32.55 o 
  19   1   6       35.69       32.11      4.94 o 
  20   1   6     1493.32     1487.34     22.64 o 
  21   1   6      476.35      448.88     11.49 o 
  22   1   6      287.97      256.27     11.14 o 
  23   1   6       48.34       54.15      6.54 o 
  24   1   6      127.40      129.10      8.43 o 
  25   1   6       11.38       -0.24      5.27 o 
  26   1   6      290.60      289.46     12.00 o 
  27   1   6       35.66       31.34      8.33 o 
  28   1   6      399.23      368.27     13.42 o 
  29   1   6      178.95      167.04     10.46 o 
  30   1   6       64.92       62.03      8.29 o 
  31   1   6        5.27       15.44      8.04 o 
  32   1   6      555.42      559.29     18.57 o 
  33   1   6      185.21      172.36     13.71 o 
 -38   2   6      317.89      368.34     12.79 o 
 -37   2   6       85.46      116.62      8.13 o 
 -36   2   6      898.60      924.54     17.64 o 
 -35   2   6      119.88      116.54      6.61 o 
 -34   2   6       19.40       27.12      6.01 o 
 -33   2   6     1035.22     1061.81     14.48 o 
 -32   2   6      319.57      372.86      9.08 o 
 -31   2   6       65.45       63.18      5.07 o 
 -30   2   6      160.71      153.24      6.05 o 
 -29   2   6        2.70        2.42      3.22 o 
 -28   2   6       88.85       97.57      4.85 o 
 -27   2   6      499.95      468.17      8.42 o 
 -26   2   6      100.27      108.30      4.79 o 
 -25   2   6      164.58      200.48      5.98 o 
 -24   2   6      204.46      217.89      6.11 o 
 -23   2   6      121.47      100.71      4.42 o 
 -22   2   6      424.39      456.63      7.64 o 
 -21   2   6      459.64      455.33      7.49 o 
 -20   2   6       98.32       99.07      4.06 o 
 -19   2   6      115.92      107.39      4.21 o 
 -18   2   6      692.85      667.45      9.27 o 
 -17   2   6      509.56      539.84     27.84 o 
 -16   2   6     1308.53     1327.68     15.20 o 
 -15   2   6      189.69      203.86      4.93 o 
 -14   2   6       10.36       12.03      1.69 o 
 -13   2   6     2889.94     2759.92     26.63 o 
 -12   2   6      629.40      674.14      8.96 o 
 -11   2   6     1588.07     1507.17     16.87 o 
 -10   2   6       20.61       19.84      2.41 o 
  -9   2   6      101.51       72.50      3.20 o 
  -8   2   6       79.17       91.19      3.59 o 
  -7   2   6     1630.49     1730.11     25.21 o 
  -6   2   6      195.65      212.38      6.28 o 
  -5   2   6     1467.63     1505.13     18.18 o 
  -4   2   6      253.26      257.75      5.76 o 
  -3   2   6      152.02      167.34      5.13 o 
  -2   2   6      109.55      112.01      4.43 o 
  -1   2   6      802.45      821.86     11.91 o 
   0   2   6      432.82      426.67      7.70 o 
   1   2   6     2438.67     2588.52     27.95 o 
   2   2   6      161.71      198.96      5.27 o 
   3   2   6      186.15      152.37      4.53 o 
   4   2   6       25.38       21.49      2.44 o 
   5   2   6     1681.75     1609.29     19.51 o 
   6   2   6      688.34      758.47     10.52 o 
   7   2   6     2836.93     2707.56     28.90 o 
   8   2   6       23.35       26.87      3.13 o 
   9   2   6      326.70      292.23      6.97 o 
  10   2   6     1127.60     1161.57     15.93 o 
  11   2   6      990.35     1061.07     15.98 o 
  12   2   6      303.53      300.93      9.09 o 
  13   2   6      138.89      134.03      6.74 o 
  14   2   6       62.35       47.11      4.58 o 
  15   2   6      201.03      190.08      8.57 o 
  16   2   6      243.14      254.83      9.23 o 
  17   2   6       56.53       44.81      5.51 o 
  18   2   6      149.73      159.84      8.29 o 
  19   2   6       89.59      116.41      7.49 o 
  20   2   6       47.43       45.86      5.98 o 
  21   2   6      908.30      813.30     17.26 o 
  22   2   6      143.94      142.41      8.64 o 
  23   2   6        5.09        8.33      6.48 o 
  24   2   6       91.78       91.25      8.00 o 
  25   2   6      124.81      116.53      8.45 o 
  26   2   6      153.34      163.99      9.90 o 
  27   2   6      709.16      751.10     18.13 o 
  28   2   6        9.35       11.98      6.59 o 
  29   2   6      194.39      202.73     12.27 o 
  30   2   6      469.39      457.52     18.12 o 
  31   2   6       36.98       45.42      8.51 o 
  32   2   6      209.27      211.92     13.34 o 
 -37   3   6      370.60      419.72     14.60 o 
 -36   3   6      102.45      106.42      7.73 o 
 -35   3   6        4.82        4.13      5.10 o 
 -34   3   6        6.85        0.03      4.82 o 
 -33   3   6       46.74       53.32      5.74 o 
 -32   3   6       65.39       77.32      6.16 o 
 -31   3   6       81.08       96.12      6.41 o 
 -30   3   6      578.91      616.04     13.06 o 
 -29   3   6      204.04      202.33      7.87 o 
 -28   3   6      750.20      758.68     12.75 o 
 -27   3   6       40.57       42.89      4.60 o 
 -26   3   6      993.21      977.19     13.84 o 
 -25   3   6       74.19       71.17      4.72 o 
 -24   3   6       71.98       86.19      4.72 o 
 -23   3   6       24.87       13.92      3.24 o 
 -22   3   6     1287.11     1284.48     15.16 o 
 -21   3   6       19.23       21.96      3.25 o 
 -20   3   6      168.70      163.18      5.39 o 
 -19   3   6      377.67      379.60      7.65 o 
 -18   3   6     2893.51     2814.77     27.78 o 
 -17   3   6      751.39      729.55     10.28 o 
 -16   3   6     3900.02     3690.53     36.12 o 
 -15   3   6      151.15      162.58      6.64 o 
 -14   3   6      271.07      291.52      7.09 o 
 -13   3   6      227.12      249.08      7.11 o 
 -12   3   6     1043.38     1143.01     15.86 o 
 -11   3   6      848.09      876.16     12.99 o 
 -10   3   6     1009.66     1040.42     17.02 o 
  -9   3   6       26.37       34.33      3.33 o 
  -8   3   6     2477.04     2391.72     23.98 o 
  -7   3   6      330.01      309.05      5.79 o 
  -6   3   6      448.11      511.34      7.51 o 
  -5   3   6        4.58       16.12      2.17 o 
  -4   3   6     2293.55     2413.11     23.99 o 
  -3   3   6      216.21      189.77      4.72 o 
  -2   3   6     1642.49     1759.44     20.20 o 
  -1   3   6        5.70       11.65      1.93 o 
   0   3   6      922.93     1003.87     12.81 o 
   1   3   6      174.44      180.32      4.79 o 
   2   3   6     1652.62     1647.11     19.08 o 
   3   3   6       23.41       26.48      2.49 o 
   4   3   6     1826.55     1755.12     19.38 o 
   5   3   6     1751.34     1716.47     18.96 o 
   6   3   6      714.84      800.08     10.61 o 
   7   3   6      187.19      210.25      5.45 o 
   8   3   6      464.57      467.07      8.10 o 
   9   3   6      324.13      350.19      7.75 o 
  10   3   6     2449.98     2366.89     29.00 o 
  11   3   6      349.92      363.11     11.24 o 
  12   3   6     3370.87     3256.59     38.57 o 
  13   3   6      563.74      532.99     10.49 o 
  14   3   6      372.47      339.73      8.47 o 
  15   3   6       21.02       22.22      3.82 o 
  16   3   6     1935.90     1797.36     24.27 o 
  17   3   6       27.29       23.24      4.27 o 
  18   3   6       35.70       42.55      4.44 o 
  19   3   6      110.15      104.89      5.87 o 
  20   3   6      884.79      882.20     15.40 o 
  21   3   6       19.64       17.61      4.30 o 
  22   3   6      784.46      787.19     15.12 o 
  23   3   6      337.42      313.45      9.53 o 
  24   3   6      523.71      535.32     11.98 o 
  25   3   6      173.00      176.40     10.21 o 
  26   3   6      138.92      151.68      9.80 o 
  27   3   6      108.47      105.26      9.11 o 
  28   3   6        8.11       12.61      6.81 o 
  29   3   6        2.82        6.30      7.05 o 
  30   3   6       74.90       69.24      8.82 o 
  31   3   6      257.05      260.05     13.25 o 
 -35   4   6      238.25      266.73     10.58 o 
 -34   4   6      866.65      915.87     16.31 o 
 -33   4   6       81.37       82.19      6.69 o 
 -32   4   6      478.27      464.67     11.48 o 
 -31   4   6       90.33       92.90      6.59 o 
 -30   4   6      259.95      269.96     11.62 o 
 -29   4   6      276.14      294.21      9.44 o 
 -28   4   6        9.62        6.68      4.38 o 
 -27   4   6      405.97      398.32      9.93 o 
 -26   4   6      262.61      277.62      8.89 o 
 -25   4   6     1723.25     1690.92     22.09 o 
 -24   4   6      159.44      188.81      7.41 o 
 -23   4   6      287.70      248.28      8.16 o 
 -22   4   6      963.76      933.58     14.39 o 
 -21   4   6      578.51      538.70      9.97 o 
 -20   4   6      394.57      433.49      8.92 o 
 -19   4   6     1319.28     1255.69     16.23 o 
 -18   4   6     1962.96     1901.56     21.73 o 
 -17   4   6       19.82       35.38      4.55 o 
 -16   4   6      230.55      250.84      6.83 o 
 -15   4   6      144.39      128.66      5.46 o 
 -14   4   6       39.97       40.23      3.87 o 
 -13   4   6      271.05      291.82      7.95 o 
 -12   4   6      931.07      886.36     13.19 o 
 -11   4   6     3636.34     3590.97     38.90 o 
 -10   4   6       94.35      105.41      4.67 o 
  -9   4   6     1621.53     1531.49     19.22 o 
  -8   4   6       69.84       69.93      3.70 o 
  -7   4   6      553.00      632.31      8.98 o 
  -6   4   6        1.84        6.63      2.24 o 
  -5   4   6      752.01      847.11     10.87 o 
  -4   4   6       26.12       40.15      3.30 o 
  -3   4   6        2.09        1.12      2.43 o 
  -2   4   6       53.09       65.90      3.76 o 
  -1   4   6      374.53      414.57      8.90 o 
   0   4   6        4.20       10.69      2.43 o 
   1   4   6      666.94      785.66     11.31 o 
   2   4   6      143.73      150.01      5.49 o 
   3   4   6     1767.05     1678.39     30.17 o 
   4   4   6       41.33       40.88      4.15 o 
   5   4   6     3071.43     2960.78     40.83 o 
   6   4   6     1136.61     1084.77     15.06 o 
   7   4   6      603.85      618.58     10.59 o 
   8   4   6       17.21       20.74      3.50 o 
   9   4   6       62.34       61.94      4.32 o 
  10   4   6      427.86      434.29      9.10 o 
  11   4   6       10.29        6.12      3.58 o 
  12   4   6     1156.12     1183.12     17.86 o 
  13   4   6      649.35      608.26     13.17 o 
  14   4   6      314.82      333.98      8.97 o 
  15   4   6      647.88      607.40     12.14 o 
  16   4   6     1169.99     1120.52     17.84 o 
  17   4   6      126.66      118.84      6.37 o 
  18   4   6       72.84       79.26      5.79 o 
  19   4   6     2892.69     2742.36     35.43 o 
  20   4   6      156.15      156.79      7.50 o 
  21   4   6      284.97      273.49      9.41 o 
  22   4   6        4.99        1.08      4.42 o 
  23   4   6      606.48      568.54     12.90 o 
  24   4   6      126.30      123.92      7.28 o 
  25   4   6       68.35       61.08      6.13 o 
  26   4   6      288.50      259.49      9.85 o 
  27   4   6      180.03      136.68     11.08 o 
  28   4   6      592.73      629.17     19.87 o 
  29   4   6      156.03      168.62     12.35 o 
  30   4   6        4.53        7.46     11.64 o 
 -33   5   6      110.74      123.01      7.72 o 
 -32   5   6      130.90      141.44      7.95 o 
 -31   5   6      148.52      171.89      8.30 o 
 -30   5   6      500.59      487.40     13.21 o 
 -29   5   6      154.26      166.07      7.99 o 
 -28   5   6     1464.54     1490.62     21.30 o 
 -27   5   6       19.08       16.42      4.83 o 
 -26   5   6      534.62      537.96     11.64 o 
 -25   5   6       59.58       63.17      5.87 o 
 -24   5   6      780.06      817.74     14.86 o 
 -23   5   6      211.87      207.28      8.28 o 
 -22   5   6       42.34       50.96      5.24 o 
 -21   5   6       49.44       53.01      5.25 o 
 -20   5   6       25.52       24.62      6.66 o 
 -19   5   6      348.13      345.63      9.07 o 
 -18   5   6      215.17      223.46      7.88 o 
 -17   5   6      196.92      213.24      7.29 o 
 -16   5   6     1587.64     1556.27     19.81 o 
 -15   5   6      339.62      337.05     12.13 o 
 -14   5   6     2146.60     2155.23     30.25 o 
 -13   5   6       43.44       48.30      5.01 o 
 -12   5   6     2603.78     2578.41     32.14 o 
 -11   5   6      154.26      169.34      7.17 o 
 -10   5   6      929.81      931.47     15.14 o 
  -9   5   6      102.68      102.30      5.57 o 
  -8   5   6      826.47      872.74     16.24 o 
  -7   5   6      194.85      210.51      7.25 o 
  -6   5   6       72.96       75.65      4.92 o 
  -5   5   6      384.34      367.25      8.88 o 
  -4   5   6     1738.66     1700.93     22.94 o 
  -3   5   6        8.39        2.04      3.27 o 
  -2   5   6     1558.92     1535.60     22.98 o 
  -1   5   6      173.17      169.51      7.20 o 
   0   5   6      117.15      134.57      6.97 o 
   1   5   6      145.52      159.31      7.47 o 
   2   5   6     1586.57     1572.27     25.11 o 
   3   5   6      118.97      128.95      6.51 o 
   4   5   6      411.33      420.70     14.22 o 
   5   5   6      289.38      298.38      8.31 o 
   6   5   6     3243.50     3203.59     36.16 o 
   7   5   6       43.02       52.85      4.57 o 
   8   5   6     2072.92     2094.28     25.79 o 
   9   5   6      595.55      569.43     10.94 o 
  10   5   6     2137.63     2111.75     26.22 o 
  11   5   6      272.22      287.96      9.89 o 
  12   5   6      134.49      128.34      8.25 o 
  13   5   6      269.83      294.24      9.16 o 
  14   5   6       37.17       41.09      4.96 o 
  15   5   6       93.65       91.69      6.18 o 
  16   5   6       52.33       47.09      6.40 o 
  17   5   6       91.73       71.87      6.61 o 
  18   5   6      887.73      879.32     17.50 o 
  19   5   6       59.45       59.28      6.34 o 
  20   5   6      566.96      545.99     14.26 o 
  21   5   6       19.44       17.79      6.20 o 
  22   5   6     1838.09     1847.98     29.28 o 
  23   5   6      190.43      202.70      9.69 o 
  24   5   6      365.63      359.10     12.15 o 
  25   5   6      292.39      273.71     11.12 o 
  26   5   6      227.97      219.78     10.37 o 
  27   5   6      136.42      126.91      8.57 o 
  28   5   6        1.87      -12.35     13.29 o 
 -31   6   6      337.66      375.53     14.19 o 
 -30   6   6       62.84       57.75      7.15 o 
 -29   6   6      169.41      174.66      9.64 o 
 -28   6   6       25.60       22.30      6.03 o 
 -27   6   6      621.08      599.53     15.35 o 
 -26   6   6       39.45       41.65      6.70 o 
 -25   6   6        3.17        6.11      5.52 o 
 -24   6   6      279.73      284.99     11.17 o 
 -23   6   6      277.92      276.05     10.80 o 
 -22   6   6       39.17       55.09      6.51 o 
 -21   6   6      249.70      239.00     10.12 o 
 -20   6   6     1697.55     1523.46     25.05 o 
 -19   6   6        0.71        7.39      4.85 o 
 -18   6   6      599.81      546.51     13.34 o 
 -17   6   6      766.35      742.24     15.61 o 
 -16   6   6      687.14      651.82     15.36 o 
 -15   6   6      751.36      739.28     16.36 o 
 -14   6   6       94.13      100.21      7.15 o 
 -13   6   6      334.85      289.19     10.25 o 
 -12   6   6       36.71       36.36      5.41 o 
 -11   6   6      126.33      136.01      7.05 o 
 -10   6   6      590.02      589.72     12.02 o 
  -9   6   6       96.83       96.29      5.76 o 
  -8   6   6       60.59       75.67      5.32 o 
  -7   6   6      300.57      290.71      9.25 o 
  -6   6   6      152.59      149.64      7.32 o 
  -5   6   6      184.13      186.54      7.98 o 
  -4   6   6      188.13      193.29      8.08 o 
  -3   6   6       39.04       36.17      4.82 o 
  -2   6   6      375.98      364.29     10.23 o 
  -1   6   6      139.43      131.25      7.06 o 
   0   6   6      215.66      221.12      8.84 o 
   1   6   6      286.17      275.65      9.52 o 
   2   6   6      127.06      136.51      7.71 o 
   3   6   6       51.80       58.00      9.92 o 
   4   6   6     1319.19     1265.63     24.73 o 
   5   6   6      186.58      178.20      9.49 o 
   6   6   6       70.96       76.89      7.20 o 
   7   6   6      145.06      149.72      9.68 o 
   8   6   6      116.06      115.25      8.38 o 
   9   6   6      434.41      447.86     13.85 o 
  10   6   6      315.23      311.82     14.84 o 
  11   6   6     1016.49     1025.84     25.85 o 
  12   6   6      499.89      487.71     16.67 o 
  13   6   6        0.31       10.71      5.70 o 
  14   6   6      763.15      697.55     21.81 o 
  15   6   6      229.82      207.32     15.73 o 
  16   6   6       20.65       27.37      6.14 o 
  17   6   6      308.87      295.93     11.81 o 
  18   6   6      357.90      362.73     12.95 o 
  19   6   6        1.67       -1.43      5.62 o 
  20   6   6       83.00       85.31      8.06 o 
  21   6   6      565.51      543.88     15.60 o 
  22   6   6       24.32       20.80      6.46 o 
  23   6   6      219.66      196.98     13.04 o 
  24   6   6       42.04       34.75     10.00 o 
  25   6   6      732.55      724.56     17.39 o 
 -27   7   6       94.70      105.72      8.70 o 
 -26   7   6      641.71      651.81     16.46 o 
 -25   7   6       47.51       42.87      7.02 o 
 -24   7   6      118.79      119.56      9.84 o 
 -23   7   6       85.66       91.93     10.30 o 
 -22   7   6      134.12      148.59      9.03 o 
 -21   7   6      883.85      839.82     17.99 o 
 -20   7   6       99.11      102.02      8.21 o 
 -19   7   6       37.17       45.89      6.39 o 
 -18   7   6      257.19      248.15     10.49 o 
 -17   7   6       62.81       78.73     10.02 o 
 -16   7   6      427.16      445.79     13.33 o 
 -15   7   6       92.35      106.43      7.91 o 
 -14   7   6     1480.89     1431.51     25.72 o 
 -13   7   6      412.87      397.97     13.40 o 
 -12   7   6     1124.66     1140.87     26.52 o 
 -11   7   6      105.35      106.74     13.34 o 
 -10   7   6     1486.30     1459.50     31.25 o 
  -9   7   6        3.43       10.66      7.21 o 
  -8   7   6      667.70      649.75     17.08 o 
  -7   7   6      494.12      482.34     16.19 o 
  -6   7   6      526.43      514.06     15.23 o 
  -5   7   6       35.84       26.87      5.51 o 
  -4   7   6       67.44       67.29      6.71 o 
  -3   7   6        2.24       -2.17      5.09 o 
  -2   7   6       59.15       57.31      7.29 o 
  -1   7   6       57.40       53.35      6.35 o 
   0   7   6      685.96      678.23     16.17 o 
   1   7   6      435.35      432.25     12.96 o 
   2   7   6      367.87      403.32     12.61 o 
   3   7   6        7.66       12.37      5.34 o 
   4   7   6     1703.35     1644.94     28.78 o 
   5   7   6      117.00      116.20      8.71 o 
   6   7   6     1337.38     1350.42     27.68 o 
   7   7   6      914.09      889.17     27.32 o 
   8   7   6     1187.21     1235.96     25.86 o 
   9   7   6       51.01       42.68      7.03 o 
  10   7   6      559.13      571.34     16.55 o 
  11   7   6      145.18      129.62      9.57 o 
  12   7   6      460.75      438.26     14.69 o 
  13   7   6       84.49       72.10      9.83 o 
  14   7   6       53.42       57.01      8.53 o 
  15   7   6      389.53      348.15     17.21 o 
  16   7   6       60.63       73.77      8.56 o 
  17   7   6      126.05      123.21      9.95 o 
  18   7   6      168.94      163.59     11.10 o 
  19   7   6       20.52        0.94     13.95 o 
  20   7   6      713.59      690.77     19.65 o 
  21   7   6      136.04      131.67     10.47 o 
 -23   8   6      116.39      162.41     17.89 o 
 -22   8   6      122.52      118.84      9.61 o 
 -21   8   6      123.82      123.43     10.35 o 
 -20   8   6       17.30       15.00      9.04 o 
 -19   8   6       13.13        8.47      6.81 o 
 -18   8   6      224.09      239.01     12.54 o 
 -17   8   6       39.42       37.05      7.90 o 
 -16   8   6       21.01        7.77     13.93 o 
 -15   8   6      206.03      207.82     13.62 o 
 -14   8   6       56.16       78.17      9.03 o 
 -13   8   6       26.35       31.74     11.11 o 
 -12   8   6      231.87      241.82     12.86 o 
 -11   8   6       91.70       98.85     10.87 o 
 -10   8   6       89.27      106.37     10.24 o 
  -9   8   6       32.99       36.53      7.55 o 
  -8   8   6      547.40      528.65     37.67 o 
  -7   8   6       45.86       56.36      7.67 o 
  -6   8   6      212.47      208.74     16.90 o 
  -5   8   6      200.23      216.30     12.25 o 
  -4   8   6      500.05      491.17     15.60 o 
  -3   8   6        0.61        9.29      5.97 o 
  -2   8   6      235.62      217.13     11.66 o 
  -1   8   6      345.41      326.12     14.50 o 
   0   8   6      219.70      225.76     12.09 o 
   1   8   6       95.12      109.43      9.31 o 
   2   8   6     1258.96     1177.96     23.66 o 
   3   8   6       24.97       19.85      6.25 o 
   4   8   6       42.86       46.71      7.02 o 
   5   8   6       45.93       44.48      6.98 o 
   6   8   6      125.53      111.95      9.74 o 
   7   8   6       19.01       21.61      7.28 o 
   8   8   6       81.57       68.47      9.79 o 
   9   8   6      298.90      279.75     13.14 o 
  10   8   6       32.73       16.83      6.91 o 
  11   8   6       43.78       34.67      7.54 o 
  12   8   6      110.05      107.96     11.25 o 
  13   8   6        6.93        6.10      6.59 o 
  14   8   6       12.06       13.48      7.13 o 
  15   8   6       76.24       70.75      8.84 o 
  16   8   6       76.95       76.47      8.99 o 
  17   8   6      157.10      169.06     12.63 o 
 -15   9   6       24.12       23.81     10.49 o 
 -14   9   6      887.93      844.91     31.56 o 
 -13   9   6       28.94       42.15      8.36 o 
 -12   9   6      332.52      350.94     19.45 o 
 -11   9   6      114.06      107.72     10.55 o 
 -10   9   6      399.68      435.27     16.89 o 
  -9   9   6      225.68      221.31     24.92 o 
  -8   9   6       63.66       77.02      9.62 o 
  -7   9   6      331.61      303.24     15.19 o 
  -6   9   6      521.66      539.34     23.03 o 
  -5   9   6      114.58      112.18     10.24 o 
  -4   9   6       71.25       69.59      8.60 o 
  -3   9   6        6.46       -5.13      8.46 o 
  -2   9   6       82.85       78.54     12.02 o 
  -1   9   6       59.22       66.59     12.49 o 
   0   9   6      734.07      719.98     20.06 o 
   1   9   6      351.16      334.08     14.48 o 
   2   9   6       95.65       94.92      9.40 o 
   3   9   6      175.91      156.31     11.02 o 
   4   9   6      394.60      381.22     15.51 o 
   5   9   6      263.56      238.32     13.15 o 
   6   9   6      222.03      223.52     12.77 o 
   7   9   6       37.54       36.35     11.03 o 
   8   9   6      939.68      887.11     23.06 o 
   9   9   6       34.52       32.81      7.55 o 
 -38   1   7      744.40      766.69     14.53 o 
 -37   1   7      543.37      576.61     14.57 o 
 -36   1   7      651.90      656.77     12.79 o 
 -35   1   7      429.99      454.26     11.65 o 
 -34   1   7     1156.11     1204.58     20.44 o 
 -33   1   7      355.23      364.37     10.38 o 
 -32   1   7      286.59      314.91      9.51 o 
 -31   1   7       23.89       23.88      4.36 o 
 -30   1   7       18.04       24.88      4.25 o 
 -29   1   7      146.74      163.32      8.16 o 
 -28   1   7       22.34       22.20      4.05 o 
 -27   1   7      217.72      195.13      6.78 o 
 -26   1   7      505.34      489.35     10.24 o 
 -25   1   7      984.24      968.82     14.26 o 
 -24   1   7     4464.48     4175.59     39.04 o 
 -23   1   7     2496.74     2440.21     37.67 o 
 -22   1   7     5375.39     5180.87     46.58 o 
 -21   1   7     2206.58     2300.09     50.28 o 
 -20   1   7     6532.05     6260.51     54.67 o 
 -19   1   7     2574.47     2559.81     31.48 o 
 -18   1   7     3478.44     3250.27     36.40 o 
 -17   1   7      338.43      354.91      9.12 o 
 -16   1   7      468.09      453.25     10.05 o 
 -15   1   7      339.00      320.82      7.68 o 
 -14   1   7      161.49      151.99      6.64 o 
 -13   1   7      398.89      416.93      7.62 o 
 -12   1   7     1937.94     1969.82     19.12 o 
 -11   1   7      605.12      714.62     10.68 o 
 -10   1   7     1878.25     2020.09     20.62 o 
  -8   1   7     6114.32     6265.94     58.90 o 
  -7   1   7     2548.90     2587.88     82.53 o 
  -6   1   7     3613.12     3534.14     34.68 o 
  -5   1   7     1590.74     1360.10     47.03 o 
  -4   1   7     7431.30     7004.33     64.62 o 
  -2   1   7     3255.30     2918.20     34.50 o 
  -1   1   7     1905.61     1837.09     36.87 o 
   0   1   7     5869.93     6025.37     63.12 o 
   1   1   7     2685.23     3093.57     95.88 o 
   2   1   7     3061.32     3191.74     30.10 o 
   3   1   7      813.90      896.28     32.12 o 
   4   1   7     1410.61     1609.65     20.43 o 
   5   1   7      916.72      913.02     22.75 o 
   6   1   7      875.61      901.64     13.79 o 
   7   1   7       69.99       55.19      4.27 o 
   8   1   7      712.18      655.21     12.21 o 
   9   1   7      342.83      335.56      8.65 o 
  10   1   7      721.46      665.92     13.94 o 
  11   1   7     1533.17     1592.46     43.44 o 
  12   1   7     5574.44     5220.30     83.60 o 
  13   1   7     3192.82     3028.81     78.53 o 
  14   1   7     5126.91     4868.08     63.41 o 
  15   1   7     2339.14     2441.69     63.25 o 
  16   1   7     5696.22     5323.07     69.33 o 
  17   1   7     2236.22     2118.42     48.63 o 
  18   1   7     2291.18     2205.94     39.73 o 
  19   1   7      218.34      181.44      9.17 o 
  20   1   7      506.50      464.65     14.85 o 
  21   1   7       26.62       27.43      6.67 o 
  22   1   7       67.07       66.81      7.98 o 
  23   1   7       21.11        7.97      6.36 o 
  24   1   7       34.96       47.47      7.78 o 
  25   1   7      133.63      120.10     12.44 o 
  26   1   7      604.13      609.90     18.83 o 
  27   1   7      505.29      507.97     19.78 o 
  28   1   7      970.87      948.56     24.42 o 
  29   1   7      296.64      281.46     22.93 o 
  30   1   7     1238.20     1225.13     48.72 o 
  31   1   7      414.73      406.81     22.68 o 
 -38   2   7        8.91        8.44      7.96 o 
 -37   2   7       33.29       21.96      6.46 o 
 -36   2   7       33.16       29.77      7.37 o 
 -35   2   7       76.25       55.43      7.04 o 
 -34   2   7       83.88       78.38      6.97 o 
 -33   2   7      228.58      246.01     11.35 o 
 -32   2   7      145.17      165.79      7.86 o 
 -31   2   7       50.41       43.76      5.35 o 
 -30   2   7       82.38       90.85      5.99 o 
 -29   2   7      431.19      412.13      9.55 o 
 -28   2   7      415.92      423.69      9.58 o 
 -27   2   7     1062.21     1063.53     13.73 o 
 -26   2   7      533.94      484.97      9.83 o 
 -25   2   7      253.61      255.31      7.90 o 
 -24   2   7        3.22        8.74      3.60 o 
 -23   2   7      626.44      583.21     10.33 o 
 -22   2   7      301.50      297.49      7.61 o 
 -21   2   7      377.30      382.17     10.21 o 
 -20   2   7     1022.12     1087.50     28.09 o 
 -19   2   7     2541.12     2576.39     26.71 o 
 -18   2   7      513.07      507.91      8.88 o 
 -17   2   7      288.83      278.34      7.72 o 
 -16   2   7      153.04      156.02      6.41 o 
 -15   2   7      752.22      746.22     16.36 o 
 -14   2   7     1074.85     1050.38     20.87 o 
 -13   2   7     1981.31     2027.70     23.10 o 
 -12   2   7      232.05      218.62      5.93 o 
 -11   2   7      211.83      241.41      6.34 o 
 -10   2   7      412.14      434.31      7.14 o 
  -9   2   7      437.24      466.11      7.49 o 
  -8   2   7      465.48      500.96      7.58 o 
  -7   2   7      145.90      144.22      5.04 o 
  -6   2   7      475.00      502.17      8.23 o 
  -5   2   7     1351.50     1478.57     17.33 o 
  -4   2   7      197.30      203.93      7.67 o 
  -3   2   7      425.79      423.49      7.21 o 
  -2   2   7      670.73      753.84     16.95 o 
  -1   2   7      792.18      814.71     10.21 o 
   0   2   7      313.53      332.69      5.93 o 
   1   2   7      222.85      253.00      6.28 o 
   2   2   7      355.94      369.66      6.74 o 
   3   2   7      575.56      616.34      8.17 o 
   4   2   7      355.16      348.41      7.19 o 
   5   2   7      134.89      129.66      4.44 o 
   6   2   7     1502.73     1528.06     18.22 o 
   7   2   7     1768.23     1726.97     20.23 o 
   8   2   7      675.61      694.15     11.33 o 
   9   2   7      163.06      179.93      6.54 o 
  10   2   7      154.93      143.99      5.72 o 
  11   2   7      437.14      416.29      9.50 o 
  12   2   7     1245.15     1228.34     27.40 o 
  13   2   7     2373.22     2406.98     31.11 o 
  14   2   7      863.02      849.04     26.63 o 
  15   2   7      304.74      283.32      9.76 o 
  16   2   7      299.94      240.24     11.01 o 
  17   2   7        6.83        6.50      5.63 o 
  18   2   7      162.24      150.55      8.28 o 
  19   2   7      247.43      217.97     14.97 o 
  20   2   7     1459.42     1353.66     23.88 o 
  21   2   7      926.01      877.51     18.48 o 
  22   2   7      220.41      199.87     10.01 o 
  23   2   7       80.47       83.54      7.77 o 
  24   2   7       24.02       17.38      6.20 o 
  25   2   7      112.89      113.80      8.72 o 
  26   2   7      148.52      166.95     14.11 o 
  27   2   7      122.72      111.23      9.26 o 
  28   2   7       63.45       61.40      8.25 o 
  29   2   7       15.49        6.76      7.13 o 
  30   2   7       16.80       16.29      7.54 o 
  31   2   7       19.52       19.44      8.59 o 
 -37   3   7       37.34       39.40     10.78 o 
 -36   3   7      321.83      300.86     19.32 o 
 -35   3   7      227.27      240.16     12.15 o 
 -34   3   7       74.23       90.24      9.46 o 
 -33   3   7      179.02      188.85      9.48 o 
 -32   3   7      281.47      310.41     11.76 o 
 -31   3   7      208.31      203.75      9.08 o 
 -30   3   7       89.67       89.89      5.92 o 
 -29   3   7        7.68       -4.39      4.39 o 
 -28   3   7      314.36      300.88      8.56 o 
 -27   3   7      313.87      327.16     10.11 o 
 -26   3   7      983.58      976.24     13.81 o 
 -25   3   7      457.23      447.12     11.82 o 
 -24   3   7      774.49      761.05     11.63 o 
 -23   3   7      859.25      855.87     15.47 o 
 -22   3   7     1857.33     1760.98     19.06 o 
 -21   3   7     1362.21     1314.85     17.83 o 
 -20   3   7     2008.59     1887.72     19.79 o 
 -19   3   7      629.80      672.71      9.73 o 
 -18   3   7     1627.55     1514.89     17.07 o 
 -17   3   7     1016.66     1001.26     19.24 o 
 -16   3   7     1776.01     1713.98     18.47 o 
 -15   3   7      544.49      513.81     11.66 o 
 -14   3   7       58.62       51.06      4.04 o 
 -13   3   7      232.50      259.03      5.86 o 
 -12   3   7      278.41      290.46      6.61 o 
 -11   3   7      372.77      364.24      7.35 o 
 -10   3   7     1616.52     1585.29     19.12 o 
  -9   3   7      851.88      880.99     19.15 o 
  -8   3   7     1293.88     1247.00     15.83 o 
  -7   3   7     1135.55     1160.75     35.34 o 
  -6   3   7     5618.62     5523.75     54.85 o 
  -5   3   7     2352.60     2436.37     60.67 o 
  -4   3   7     3330.51     3333.92     32.98 o 
  -3   3   7     1460.30     1504.46     38.86 o 
  -2   3   7     4878.60     4974.93     49.35 o 
  -1   3   7     2476.63     2499.47     85.47 o 
   0   3   7     2252.34     2227.62     26.10 o 
   1   3   7      558.41      546.71     13.30 o 
   2   3   7     1961.31     1979.63     25.21 o 
   3   3   7      998.05      950.60     16.03 o 
   4   3   7      738.80      755.64     38.06 o 
   5   3   7      622.01      622.21     10.19 o 
   6   3   7      150.17      148.54      7.23 o 
   7   3   7       36.55       29.78      3.18 o 
   8   3   7      796.66      730.59     17.58 o 
   9   3   7      785.08      755.80     16.81 o 
  10   3   7     2210.25     2108.93     28.24 o 
  11   3   7      741.78      682.37     21.14 o 
  12   3   7     1400.66     1342.25     22.10 o 
  13   3   7      867.82      821.71     32.83 o 
  14   3   7     2722.84     2512.78     36.03 o 
  15   3   7     1424.76     1343.19     22.84 o 
  16   3   7     1914.00     1907.35     29.56 o 
  17   3   7      461.29      463.40     12.63 o 
  18   3   7     1063.03      988.41     23.64 o 
  19   3   7      433.12      439.63     22.35 o 
  20   3   7      730.30      711.23     16.51 o 
  21   3   7      137.86      124.09     12.57 o 
  22   3   7        4.03       -3.57      5.35 o 
  23   3   7      105.57       81.51      8.02 o 
  24   3   7      186.65      184.66     10.99 o 
  25   3   7      176.22      194.87     10.74 o 
  26   3   7      382.39      396.50     14.41 o 
  27   3   7       34.46       20.87      7.28 o 
  28   3   7      478.51      497.04     17.30 o 
  29   3   7      235.98      236.02     12.61 o 
  30   3   7       82.04       68.65      9.86 o 
 -35   4   7      132.97      128.40      9.39 o 
 -34   4   7       69.94       91.39      6.92 o 
 -33   4   7        0.34       -2.83      4.96 o 
 -32   4   7       97.32      102.94      6.92 o 
 -31   4   7      733.91      733.10     13.95 o 
 -30   4   7       64.72       54.69      6.26 o 
 -29   4   7      104.28      109.45      7.47 o 
 -28   4   7       11.43       17.21      4.63 o 
 -27   4   7       44.34       46.61      5.12 o 
 -26   4   7      305.08      303.41      9.15 o 
 -25   4   7       59.95       79.47      6.05 o 
 -24   4   7      129.80      148.38      6.43 o 
 -23   4   7     1308.52     1226.70     17.97 o 
 -22   4   7      685.22      662.94     10.89 o 
 -21   4   7       88.54      110.61      5.46 o 
 -20   4   7        3.07        9.47      3.32 o 
 -19   4   7       72.40       85.25      4.80 o 
 -18   4   7       40.76       53.66      4.19 o 
 -17   4   7      757.55      781.02     11.81 o 
 -16   4   7      338.00      358.67      8.88 o 
 -15   4   7     1393.58     1374.82     17.54 o 
 -14   4   7      328.41      329.91      7.63 o 
 -13   4   7       34.85       33.73      3.68 o 
 -12   4   7      895.96      899.06     13.45 o 
 -11   4   7      226.77      245.31      6.73 o 
 -10   4   7      321.14      322.79     11.11 o 
  -9   4   7      684.76      657.21     10.80 o 
  -8   4   7      318.16      320.66      6.83 o 
  -7   4   7      151.99      159.56      4.94 o 
  -6   4   7      489.28      546.13     17.56 o 
  -5   4   7     1424.86     1371.24     16.73 o 
  -4   4   7      716.15      688.53     32.68 o 
  -3   4   7     1632.39     1679.66     20.63 o 
  -2   4   7      692.99      710.49     15.34 o 
  -1   4   7     1133.19     1171.69     16.38 o 
   0   4   7      340.72      336.32      8.48 o 
   1   4   7      279.74      259.09      6.77 o 
   2   4   7      358.82      355.97     10.74 o 
   3   4   7      393.03      373.91      8.37 o 
   4   4   7      249.83      240.14      7.05 o 
   5   4   7      771.98      768.62     12.80 o 
   6   4   7       20.13       16.05      3.94 o 
   7   4   7      403.78      412.96      8.58 o 
   8   4   7      604.42      611.27     14.00 o 
   9   4   7      613.30      608.12     10.81 o 
  10   4   7     1499.26     1483.32     19.62 o 
  11   4   7       28.06       29.81      4.11 o 
  12   4   7      151.70      177.73      7.15 o 
  13   4   7        6.97       12.14      3.67 o 
  14   4   7      119.07      117.18      6.02 o 
  15   4   7      638.33      624.84     12.21 o 
  16   4   7      565.17      527.66     17.99 o 
  17   4   7      178.80      199.72     10.26 o 
  18   4   7       72.81       85.07      5.54 o 
  19   4   7      275.36      248.37     12.32 o 
  20   4   7       53.25       47.80      6.93 o 
  21   4   7       24.96       16.86      6.25 o 
  22   4   7      151.47      165.14      9.93 o 
  23   4   7       76.92       75.74      8.16 o 
  24   4   7      808.78      812.37     19.24 o 
  25   4   7      216.98      193.31     11.23 o 
  26   4   7        0.18        5.38      6.92 o 
  27   4   7      162.63      168.66     14.46 o 
  28   4   7      126.39      115.57     11.13 o 
 -33   5   7       64.15       86.41      7.31 o 
 -32   5   7       10.16        8.40      5.41 o 
 -31   5   7      263.70      298.14     10.23 o 
 -30   5   7       82.38      101.30      6.96 o 
 -29   5   7      166.43      165.79      8.01 o 
 -28   5   7      171.89      168.66      7.86 o 
 -27   5   7      156.96      160.98      7.63 o 
 -26   5   7      291.43      294.62     12.98 o 
 -25   5   7      223.15      239.80      8.60 o 
 -24   5   7      222.60      242.84      8.95 o 
 -23   5   7      161.03      159.55      7.46 o 
 -22   5   7      303.03      316.86      9.52 o 
 -21   5   7      278.95      258.55      8.71 o 
 -20   5   7      172.07      169.52      7.32 o 
 -19   5   7      607.05      630.81     12.25 o 
 -18   5   7     1196.44     1156.77     16.51 o 
 -17   5   7     1224.03     1181.84     16.61 o 
 -16   5   7      403.93      394.22      8.89 o 
 -15   5   7       95.38      112.70      5.94 o 
 -14   5   7      312.94      299.09      8.56 o 
 -13   5   7      389.22      382.27     10.15 o 
 -12   5   7      270.49      281.50      8.38 o 
 -11   5   7      120.14      129.01      5.95 o 
 -10   5   7      219.33      235.73      7.49 o 
  -9   5   7      435.89      424.01      9.87 o 
  -8   5   7     1194.99     1156.81     17.66 o 
  -7   5   7      654.49      693.53     12.70 o 
  -6   5   7     1561.60     1590.73     22.12 o 
  -5   5   7      898.49      917.38     30.74 o 
  -4   5   7     1017.79     1059.09     16.49 o 
  -3   5   7      440.45      468.67     13.17 o 
  -2   5   7     2085.12     2112.00     29.67 o 
  -1   5   7      721.25      760.31     15.30 o 
   0   5   7     1182.61     1161.01     20.25 o 
   1   5   7      560.62      567.61     17.00 o 
   2   5   7      674.49      650.02     14.13 o 
   3   5   7      413.14      410.04     10.34 o 
   4   5   7       96.56      103.15      6.17 o 
   5   5   7      483.72      495.48     12.10 o 
   6   5   7      529.00      512.76     10.80 o 
   7   5   7      243.94      239.62      9.62 o 
   8   5   7       43.29       46.13      4.66 o 
   9   5   7      304.85      305.22      8.83 o 
  10   5   7     1455.07     1448.77     21.15 o 
  11   5   7      670.46      654.83     13.74 o 
  12   5   7     1368.99     1358.91     24.23 o 
  13   5   7       83.01       79.04      6.04 o 
  14   5   7      427.26      417.91     10.55 o 
  15   5   7      270.87      269.45     13.11 o 
  16   5   7      240.46      252.88      8.92 o 
  17   5   7      122.18      117.34      7.14 o 
  18   5   7      410.60      408.34     11.66 o 
  19   5   7      190.06      168.70      9.51 o 
  20   5   7      274.24      279.14     10.30 o 
  21   5   7      107.51       92.17      7.02 o 
  22   5   7      173.58      145.48     11.02 o 
  23   5   7      155.80      144.43     18.95 o 
  24   5   7      359.11      345.39     15.38 o 
  25   5   7       21.39       20.34      8.22 o 
  26   5   7       75.60       69.52      9.98 o 
 -30   6   7      177.28      184.07     12.64 o 
 -29   6   7       20.06       43.21      6.58 o 
 -28   6   7      470.06      464.56     13.05 o 
 -27   6   7      555.22      554.04     14.00 o 
 -26   6   7       50.45       45.06      6.89 o 
 -25   6   7       87.74       96.79      8.04 o 
 -24   6   7      253.09      254.62     10.72 o 
 -23   6   7      601.25      602.66     19.47 o 
 -22   6   7       41.15       44.30      6.30 o 
 -21   6   7       18.55       29.08      5.74 o 
 -20   6   7       17.51       28.26      5.49 o 
 -19   6   7      271.88      287.91     10.58 o 
 -18   6   7      608.01      572.82     13.64 o 
 -17   6   7      158.37      154.94      8.17 o 
 -16   6   7      126.73      139.00      8.26 o 
 -15   6   7      195.73      205.34     13.98 o 
 -14   6   7      257.17      249.00     10.68 o 
 -13   6   7      542.89      504.25     13.14 o 
 -12   6   7      339.61      347.17     10.04 o 
 -11   6   7       54.77       51.06      5.07 o 
 -10   6   7      163.13      152.75      7.05 o 
  -9   6   7      331.27      328.86     10.02 o 
  -8   6   7     1089.36     1103.64     19.05 o 
  -7   6   7     2418.69     2309.70     32.60 o 
  -6   6   7     1616.76     1599.34     24.72 o 
  -5   6   7      561.92      579.88     13.02 o 
  -4   6   7      421.00      409.64     12.55 o 
  -3   6   7      944.01      911.20     16.95 o 
  -2   6   7      357.66      353.33     10.38 o 
  -1   6   7     1456.90     1449.86     23.25 o 
   0   6   7     1289.25     1319.98     21.85 o 
   1   6   7     2341.56     2293.59     32.81 o 
   2   6   7      298.06      296.82      9.75 o 
   3   6   7      328.74      321.29     10.05 o 
   4   6   7       49.97       46.47      5.88 o 
   5   6   7      304.03      285.86     11.45 o 
   6   6   7      339.81      305.47     11.79 o 
   7   6   7      462.41      447.64     13.79 o 
   8   6   7      241.70      253.58     14.25 o 
   9   6   7      231.40      214.92     10.75 o 
  10   6   7      261.84      268.59     14.63 o 
  11   6   7      465.35      465.80     14.45 o 
  12   6   7      136.12      128.69      8.86 o 
  13   6   7       17.85       19.11      6.72 o 
  14   6   7       12.66        7.82      6.91 o 
  15   6   7       88.05       71.88     10.80 o 
  16   6   7      351.15      346.18     13.33 o 
  17   6   7      513.09      483.77     15.32 o 
  18   6   7       39.49       54.77     13.03 o 
  19   6   7      107.70      104.12     12.10 o 
  20   6   7      309.89      347.77     16.01 o 
  21   6   7      294.05      275.32     15.10 o 
  22   6   7       10.55       16.39      6.65 o 
  23   6   7       86.68       70.23      8.35 o 
 -27   7   7       36.45       18.86      9.10 o 
 -26   7   7       38.86       38.00      7.25 o 
 -25   7   7       24.11       33.22      6.86 o 
 -24   7   7       41.10       36.21      6.83 o 
 -23   7   7      113.36      125.11      8.71 o 
 -22   7   7      256.60      281.62     16.41 o 
 -21   7   7      212.52      211.06     10.25 o 
 -20   7   7       77.55       84.77      7.61 o 
 -19   7   7       10.36        5.87      5.46 o 
 -18   7   7       27.40       33.31      6.05 o 
 -17   7   7      121.97      112.87      7.84 o 
 -16   7   7      463.68      428.03     13.27 o 
 -15   7   7      102.08       93.70      8.29 o 
 -14   7   7      106.88      120.29      8.90 o 
 -13   7   7       19.02       24.60      6.31 o 
 -12   7   7       83.82      108.82      8.48 o 
 -11   7   7       60.23       65.03      7.20 o 
 -10   7   7       98.10       96.07      8.03 o 
  -9   7   7      122.35      119.38      9.77 o 
  -8   7   7       39.44       43.90      6.77 o 
  -7   7   7      106.24      108.03      8.41 o 
  -6   7   7      159.60      160.41      8.70 o 
  -5   7   7      190.79      200.12     25.09 o 
  -4   7   7     1057.76     1052.00     20.89 o 
  -3   7   7      514.09      533.78     15.23 o 
  -2   7   7      437.05      463.67     13.36 o 
  -1   7   7      367.34      367.06     12.37 o 
   0   7   7       46.03       59.03      6.57 o 
   1   7   7       68.06       67.51      7.02 o 
   2   7   7      211.88      194.57     10.95 o 
   3   7   7      122.16      112.68      8.18 o 
   4   7   7      137.85      138.67     10.12 o 
   5   7   7       45.97       50.77      7.07 o 
   6   7   7       27.46       32.84     13.06 o 
   7   7   7      216.84      227.35     11.51 o 
   8   7   7      198.37      198.57     11.00 o 
   9   7   7      203.03      183.69     17.59 o 
  10   7   7      273.76      273.24     22.44 o 
  11   7   7       46.66       31.94      7.00 o 
  12   7   7       14.94        6.54      6.21 o 
  13   7   7       43.19       42.33      7.40 o 
  14   7   7      259.02      237.48     12.08 o 
  15   7   7      155.28      133.84      9.97 o 
  16   7   7      192.62      182.56     11.30 o 
  17   7   7       21.81       14.45      7.81 o 
  18   7   7       55.13       56.31     10.11 o 
  19   7   7       89.44       81.94     13.93 o 
  20   7   7       79.52       68.42     17.26 o 
 -21   8   7      848.25      810.91     21.28 o 
 -20   8   7      162.87      152.81     11.26 o 
 -19   8   7       48.43       52.04      8.40 o 
 -18   8   7      112.18      119.61      9.94 o 
 -17   8   7      610.24      592.69     19.29 o 
 -16   8   7      166.90      129.03     10.78 o 
 -15   8   7      163.21      181.53     12.13 o 
 -14   8   7      241.24      268.01     13.99 o 
 -13   8   7       32.50       34.16      7.72 o 
 -12   8   7       79.79       60.75      8.63 o 
 -11   8   7       90.77       83.08      9.22 o 
 -10   8   7      557.62      542.86     46.15 o 
  -9   8   7      395.72      375.01     14.13 o 
  -8   8   7      125.41      122.14      9.49 o 
  -7   8   7      423.01      428.30     15.11 o 
  -6   8   7      494.31      501.76     17.41 o 
  -5   8   7     1138.93     1129.91     25.19 o 
  -4   8   7      423.84      444.07     18.75 o 
  -3   8   7      983.92      924.28     22.37 o 
  -2   8   7      552.50      576.84     23.38 o 
  -1   8   7     1095.30     1063.25     24.41 o 
   0   8   7      273.58      266.29     11.76 o 
   1   8   7      133.18      137.86      9.51 o 
   2   8   7      680.23      614.61     17.32 o 
   3   8   7      415.39      386.51     13.70 o 
   4   8   7      207.18      185.28     10.61 o 
   5   8   7       88.01       89.45      8.33 o 
   6   8   7       38.35       43.81      7.22 o 
   7   8   7      188.11      163.54     10.15 o 
   8   8   7      236.67      221.13     15.01 o 
   9   8   7       84.32       84.02      8.74 o 
  10   8   7      263.34      247.27     15.32 o 
  11   8   7      252.10      246.59     16.73 o 
  12   8   7       22.52       28.55      7.38 o 
  13   8   7      278.30      269.27     14.05 o 
  14   8   7      472.84      437.72     16.09 o 
  15   8   7      377.53      410.59     18.04 o 
 -13   9   7       15.05       24.13      8.49 o 
 -12   9   7      150.26      136.08     11.52 o 
 -11   9   7      192.86      176.14     12.48 o 
 -10   9   7      128.33      157.08     11.94 o 
  -9   9   7      408.53      361.77     16.15 o 
  -8   9   7       17.88       25.21      8.05 o 
  -7   9   7        9.68        9.46      6.83 o 
  -6   9   7       41.03       30.07      7.57 o 
  -5   9   7       73.84       79.11      9.19 o 
  -4   9   7      110.96      108.62     11.12 o 
  -3   9   7       53.98       42.60      7.97 o 
  -2   9   7       71.20       65.91      8.77 o 
  -1   9   7       32.60       35.85      8.94 o 
   0   9   7       13.35        3.44     11.06 o 
   1   9   7       12.56        8.15      7.06 o 
   2   9   7      197.95      184.78     11.90 o 
   3   9   7      249.72      250.30     15.90 o 
   4   9   7      434.08      425.19     16.43 o 
   5   9   7      208.71      182.41     18.37 o 
   6   9   7        9.10       14.98      7.44 o 
 -38   0   8       49.57       76.89      9.96 o 
 -37   0   8      793.54      842.38     27.08 o 
 -36   0   8      112.30      127.49     13.95 o 
 -35   0   8       67.57       68.80     10.04 o 
 -34   0   8       42.42       43.90      8.71 o 
 -33   0   8      643.45      749.22     20.99 o 
 -32   0   8        7.34       14.90      6.63 o 
 -31   0   8     1052.05     1105.00     22.88 o 
 -30   0   8       53.78       57.19      7.31 o 
 -29   0   8     3264.75     3235.24     47.44 o 
 -28   0   8      830.31      805.29     18.24 o 
 -27   0   8     1206.28     1135.79     24.14 o 
 -26   0   8      204.23      177.33     10.62 o 
 -25   0   8       17.62        6.14      5.87 o 
 -24   0   8      211.24      191.18     10.46 o 
 -23   0   8       30.88       21.56      6.09 o 
 -22   0   8        2.57        0.78      5.08 o 
 -21   0   8       24.38       22.97      5.68 o 
 -20   0   8      710.62      675.97     16.50 o 
 -19   0   8     1500.14     1411.43     25.68 o 
 -18   0   8     1327.92     1308.20     36.44 o 
 -17   0   8     9018.36     8773.19    130.49 o 
 -16   0   8     1911.99     1844.59     47.82 o 
 -15   0   8     4102.92     4178.23     65.48 o 
 -14   0   8     1159.75     1148.59     23.04 o 
 -13   0   8     3338.58     3126.65     50.33 o 
 -12   0   8       45.10       42.23      5.18 o 
 -11   0   8      869.39      729.48     16.17 o 
 -10   0   8      233.33      260.56      8.35 o 
  -9   0   8     2885.50     2732.18     39.75 o 
  -8   0   8      828.04      900.14     13.48 o 
  -7   0   8     1248.37     1262.28     17.33 o 
  -6   0   8      524.78      615.56     10.26 o 
  -5   0   8      105.22      122.59      4.76 o 
  -4   0   8     2702.71     3004.22     38.65 o 
  -3   0   8       53.75       44.50      3.95 o 
  -2   0   8      441.66      491.98     10.39 o 
  -1   0   8      995.24      945.14     18.51 o 
   0   0   8      636.11      664.26     12.09 o 
   1   0   8     2906.08     2760.04     39.37 o 
   2   0   8      204.06      223.25      9.71 o 
   3   0   8     1142.10     1009.64     15.98 o 
   4   0   8       38.77       40.18      3.60 o 
   5   0   8     2811.48     2584.29     33.99 o 
   6   0   8      503.74      230.49     20.47 o 
   7   0   8     3719.24     3659.21    144.28 o 
   8   0   8     3739.37     3495.89     80.53 o 
   9   0   8     7084.63     6900.42    207.02 o 
  10   0   8     1610.83     1448.30     64.94 o 
  11   0   8     2669.87     2513.48     51.27 o 
  12   0   8      320.59      280.15     42.85 o 
  13   0   8       42.24       61.25      8.63 o 
  14   0   8        4.75        2.66      6.29 o 
  15   0   8       16.41       14.14      7.09 o 
  16   0   8      279.28      295.36     15.20 o 
  17   0   8       39.62       46.63      8.60 o 
  18   0   8      287.48      233.40     19.19 o 
  19   0   8      823.20      813.41     25.41 o 
  20   0   8      489.80      447.07     26.01 o 
  21   0   8     3114.74     2978.65     62.88 o 
  22   0   8       96.16       90.89     14.00 o 
  23   0   8     1226.62     1259.43     34.84 o 
  24   0   8       14.86       35.03     14.68 o 
  25   0   8      601.07      629.02     30.69 o 
  26   0   8       57.26       53.65     14.28 o 
  27   0   8       69.95       70.91     14.98 o 
  28   0   8      164.13      142.80     19.18 o 
  29   0   8      364.24      326.90     36.10 o 
  30   0   8       40.13       62.05     45.55 o 
 -38   1   8       28.80       33.48      6.53 o 
 -37   1   8      142.48      157.30      8.69 o 
 -36   1   8       22.03       16.46      5.67 o 
 -35   1   8       27.46       19.27      6.35 o 
 -34   1   8       11.09        9.88      4.98 o 
 -33   1   8        7.15       10.66      4.81 o 
 -32   1   8       96.98      100.93      6.45 o 
 -31   1   8       55.55       52.82      5.33 o 
 -30   1   8      281.35      297.46     10.21 o 
 -29   1   8      146.02      139.58      7.40 o 
 -28   1   8      236.58      235.57      8.94 o 
 -27   1   8      103.69       95.38      6.34 o 
 -26   1   8      115.01      113.45      6.40 o 
 -25   1   8       70.74       65.28      5.40 o 
 -24   1   8      146.36      153.21      6.87 o 
 -23   1   8      193.33      210.41      7.78 o 
 -22   1   8      218.33      218.84      7.74 o 
 -21   1   8       74.30       79.00      4.93 o 
 -20   1   8       53.31       62.30      4.39 o 
 -19   1   8      235.04      218.79      6.64 o 
 -18   1   8     3393.26     3391.97     33.93 o 
 -17   1   8      347.54      327.65      7.63 o 
 -16   1   8      992.66      940.07     16.86 o 
 -15   1   8      760.93      685.30     12.39 o 
 -14   1   8      454.30      474.38      8.84 o 
 -13   1   8       93.14       77.26      3.81 o 
 -12   1   8      174.11      166.75      5.86 o 
 -11   1   8       80.18       90.46      4.19 o 
 -10   1   8     1298.47     1265.19     15.26 o 
  -9   1   8       32.74       68.72      3.35 o 
  -8   1   8      438.26      405.12      6.99 o 
  -7   1   8      131.53      147.18      7.32 o 
  -6   1   8     1885.29     2080.61     22.29 o 
  -5   1   8      168.02      198.05      7.08 o 
  -4   1   8      557.46      585.59     12.17 o 
  -3   1   8      378.66      419.24      7.35 o 
  -2   1   8     2079.62     2253.64     24.53 o 
  -1   1   8      260.82      327.60      6.14 o 
   0   1   8      196.69      194.54      6.40 o 
   1   1   8       19.21       52.84      3.04 o 
   2   1   8     1440.64     1133.16    140.95 o 
   3   1   8       91.76       97.95      4.74 o 
   4   1   8      391.99      384.62      9.12 o 
   5   1   8      202.64      186.21      6.22 o 
   6   1   8      364.85      364.69     26.47 o 
   7   1   8      820.44      711.58     20.21 o 
   8   1   8      530.64      494.66     10.93 o 
   9   1   8      167.83      148.42      6.84 o 
  10   1   8     4392.05     4181.86     51.27 o 
  11   1   8      547.73      529.09     12.79 o 
  12   1   8       69.92       82.60      6.64 o 
  13   1   8       56.72       52.33      7.80 o 
  14   1   8      295.09      302.60     10.61 o 
  15   1   8      152.66      156.91      8.57 o 
  16   1   8      314.64      354.66     11.53 o 
  17   1   8       30.58       41.96      7.08 o 
  18   1   8      255.36      230.88     11.40 o 
  19   1   8       86.13       72.46      8.00 o 
  20   1   8      127.02       99.13      9.96 o 
  21   1   8      206.28      189.84     11.49 o 
  22   1   8      242.39      223.51     12.48 o 
  23   1   8      112.49      125.39     10.37 o 
  24   1   8      215.73      240.47     13.96 o 
  25   1   8        8.14        3.25      7.20 o 
  26   1   8       21.63       16.83      7.77 o 
  27   1   8       19.10       10.20      8.84 o 
  28   1   8       28.03       20.32      9.51 o 
  29   1   8       61.52       46.82     10.72 o 
  30   1   8       51.46       54.04     12.99 o 
 -37   2   8       26.74       17.58      7.02 o 
 -36   2   8       75.05       80.65      7.82 o 
 -35   2   8      365.16      388.96     12.13 o 
 -34   2   8       39.59       45.70      6.33 o 
 -33   2   8     1199.94     1202.07     19.71 o 
 -32   2   8       39.94       42.91      5.76 o 
 -31   2   8     1393.73     1413.61     19.41 o 
 -30   2   8        9.99       18.57      4.53 o 
 -29   2   8      381.40      417.07      9.89 o 
 -28   2   8      236.41      271.30      8.66 o 
 -27   2   8      303.55      322.92      8.82 o 
 -26   2   8      341.80      321.38      8.77 o 
 -25   2   8      535.25      492.34      9.96 o 
 -24   2   8      174.27      199.89      7.18 o 
 -23   2   8       62.10       61.69      4.67 o 
 -22   2   8     1028.47      972.38     13.86 o 
 -21   2   8      204.58      201.29      6.76 o 
 -20   2   8      105.82      124.03      5.49 o 
 -19   2   8     1781.89     1757.98     20.09 o 
 -18   2   8      380.86      392.81      8.06 o 
 -17   2   8      710.30      689.76     10.60 o 
 -16   2   8      575.11      567.98     10.23 o 
 -15   2   8     2708.40     2537.87     29.41 o 
 -14   2   8      972.10      958.31     14.29 o 
 -13   2   8     3918.95     3649.87     39.35 o 
 -12   2   8     1208.51     1216.39     16.45 o 
 -11   2   8     4034.27     3848.16     40.86 o 
 -10   2   8      285.83      335.45      7.61 o 
  -9   2   8     2079.10     1979.09     23.23 o 
  -8   2   8        7.77       17.17      3.05 o 
  -7   2   8     1407.58     1302.63     16.81 o 
  -6   2   8      146.59      175.71      5.93 o 
  -5   2   8      354.60      378.58      8.25 o 
  -4   2   8       99.71      126.72      5.67 o 
  -3   2   8      358.40      363.23      8.94 o 
  -2   2   8      150.61      169.86      6.21 o 
  -1   2   8     1189.53     1118.39     16.38 o 
   0   2   8       12.49       18.07      3.63 o 
   1   2   8     2864.90     2680.81     30.60 o 
   2   2   8      478.69      529.37      9.74 o 
   3   2   8     3402.41     3301.45     35.59 o 
   4   2   8      548.68      560.51     14.15 o 
   5   2   8     3630.19     3476.22     39.99 o 
   6   2   8      639.64      587.89     11.82 o 
   7   2   8     2991.01     2780.71     35.88 o 
   8   2   8     1158.72     1164.73     18.51 o 
   9   2   8      882.34      801.08     14.65 o 
  10   2   8      799.51      734.64     14.08 o 
  11   2   8     1032.80     1034.04     18.85 o 
  12   2   8       62.67       59.66      5.93 o 
  13   2   8      311.85      291.43     11.80 o 
  14   2   8      585.11      521.94     18.06 o 
  15   2   8      137.99      146.63      9.48 o 
  16   2   8       83.17       75.36     10.22 o 
  17   2   8      330.58      286.65     12.44 o 
  18   2   8      170.24      132.19     12.23 o 
  19   2   8      353.44      316.23     13.50 o 
  20   2   8      234.52      240.48     12.57 o 
  21   2   8      320.28      352.79     14.41 o 
  22   2   8        5.72        3.41      6.54 o 
  23   2   8     1208.78     1193.51     26.95 o 
  24   2   8       77.04       80.05      9.52 o 
  25   2   8      939.51      933.47     24.01 o 
  26   2   8       85.73       85.73     10.18 o 
  27   2   8      480.12      467.53     17.82 o 
  28   2   8       86.01       99.51     11.03 o 
  29   2   8       57.28       52.22     10.02 o 
 -36   3   8      218.77      216.01     12.25 o 
 -35   3   8      206.20      230.53     10.87 o 
 -34   3   8      726.10      757.90     16.57 o 
 -33   3   8      126.11      149.20      9.11 o 
 -32   3   8      390.41      393.17     12.35 o 
 -31   3   8       11.55       18.72      5.66 o 
 -30   3   8       51.10       37.18      5.78 o 
 -29   3   8      117.77      116.41      6.95 o 
 -28   3   8      373.27      392.39     10.05 o 
 -27   3   8      428.91      433.99     10.40 o 
 -26   3   8     1723.05     1667.88     21.89 o 
 -25   3   8        3.87       10.87      4.18 o 
 -24   3   8      315.13      311.45      8.96 o 
 -23   3   8       31.11       27.51      4.42 o 
 -22   3   8      894.57      828.58     13.48 o 
 -21   3   8      330.78      355.23      8.26 o 
 -20   3   8      778.36      766.94     12.75 o 
 -19   3   8      908.88      900.71     13.02 o 
 -18   3   8      544.35      554.91      9.75 o 
 -17   3   8      261.12      239.22      8.38 o 
 -16   3   8      414.87      414.97      8.55 o 
 -15   3   8      218.22      259.03      7.08 o 
 -14   3   8     6387.72     6216.38     59.33 o 
 -13   3   8      180.85      211.64      6.48 o 
 -12   3   8     1761.39     1610.68     19.75 o 
 -11   3   8      361.55      354.54      7.55 o 
 -10   3   8      227.37      235.23      6.50 o 
  -9   3   8      514.78      506.03      9.16 o 
  -8   3   8      145.79      115.96      5.86 o 
  -7   3   8      167.76      211.45      6.86 o 
  -6   3   8     1459.48     1389.31     17.17 o 
  -5   3   8      335.05      328.85      7.04 o 
  -4   3   8        7.34        8.21      2.65 o 
  -3   3   8      612.19      587.55      9.47 o 
  -2   3   8     1616.05     1503.92     17.98 o 
  -1   3   8       81.62       90.89      4.75 o 
   0   3   8      331.69      287.45      7.17 o 
   1   3   8      296.10      283.35      8.77 o 
   2   3   8      103.00       91.68      6.98 o 
   3   3   8      162.61      150.18     10.39 o 
   4   3   8      780.40      691.82     19.16 o 
   5   3   8      174.02      183.08      7.43 o 
   6   3   8     7575.49     7266.94     76.39 o 
   7   3   8      278.90      315.29      8.86 o 
   8   3   8      724.32      696.18     13.25 o 
   9   3   8      605.73      543.34     11.69 o 
  10   3   8      297.97      313.01      9.18 o 
  11   3   8      436.10      407.21     11.91 o 
  12   3   8      359.65      360.39     27.26 o 
  13   3   8      670.61      676.69     14.95 o 
  14   3   8     1390.29     1295.15     22.52 o 
  15   3   8       23.17       22.39      5.49 o 
  16   3   8      258.84      248.16     12.86 o 
  17   3   8        3.16        3.82      5.05 o 
  18   3   8     1359.91     1308.88     24.23 o 
  19   3   8      186.28      165.87     13.37 o 
  20   3   8      790.32      737.05     17.20 o 
  21   3   8       54.28       41.03      6.85 o 
  22   3   8       23.10        7.68      6.05 o 
  23   3   8        5.85       15.68      6.56 o 
  24   3   8      183.97      172.39     12.26 o 
  25   3   8       54.72       67.34      8.34 o 
  26   3   8      797.24      783.47     19.53 o 
  27   3   8      331.27      341.81     14.65 o 
  28   3   8       98.72       95.18     11.27 o 
 -34   4   8        7.04       16.20      6.42 o 
 -33   4   8      480.19      521.31     14.29 o 
 -32   4   8      334.50      370.57     12.84 o 
 -31   4   8       68.74       79.23      7.59 o 
 -30   4   8       52.02       44.22      6.69 o 
 -29   4   8      479.69      508.74     13.03 o 
 -28   4   8        4.02       10.02      5.14 o 
 -27   4   8      280.10      285.19     12.03 o 
 -26   4   8      217.23      219.76      7.79 o 
 -25   4   8      204.32      211.88      7.07 o 
 -24   4   8      403.34      372.70      8.43 o 
 -23   4   8        5.19        2.90      3.42 o 
 -22   4   8       66.95       71.59      4.63 o 
 -21   4   8      177.42      186.80      6.42 o 
 -20   4   8      251.77      245.90     11.34 o 
 -19   4   8       95.41       87.43      5.24 o 
 -18   4   8       88.68       87.96      4.67 o 
 -17   4   8       51.28       44.89      3.86 o 
 -16   4   8      255.46      260.63      7.14 o 
 -15   4   8     1057.02     1009.21     14.14 o 
 -14   4   8      139.19      148.11      5.62 o 
 -13   4   8     2903.76     2710.79     32.57 o 
 -12   4   8      543.41      523.98      9.22 o 
 -11   4   8     2967.24     2815.59     33.45 o 
 -10   4   8      972.32      992.67     16.38 o 
  -9   4   8     3735.08     3518.66     42.64 o 
  -8   4   8      351.37      356.27      8.76 o 
  -7   4   8      696.64      729.98     13.04 o 
  -6   4   8       15.53       28.01      3.39 o 
  -5   4   8     1057.06     1057.48     14.77 o 
  -4   4   8       76.03       80.34      5.75 o 
  -3   4   8      705.76      703.71     11.35 o 
  -2   4   8       34.85       47.72      4.89 o 
  -1   4   8      985.42      994.56     17.22 o 
   0   4   8      642.52      638.96     13.21 o 
   1   4   8     2805.36     2775.51     41.71 o 
   2   4   8      446.69      483.73     23.24 o 
   3   4   8     3523.18     3383.21     45.17 o 
   4   4   8      501.56      508.45     14.27 o 
   5   4   8     3594.34     3337.56     44.89 o 
   6   4   8      106.57      114.84      8.33 o 
   7   4   8      781.89      731.59     15.38 o 
   8   4   8      153.79      141.71      7.80 o 
   9   4   8       80.91       68.16      6.33 o 
  10   4   8      116.77      113.88      7.46 o 
  11   4   8      108.31      105.44      7.30 o 
  12   4   8      109.06       86.61      7.65 o 
  13   4   8       84.83       65.92      6.51 o 
  14   4   8       55.28       47.50      6.13 o 
  15   4   8        9.44       21.40      5.61 o 
  16   4   8      396.33      343.47     12.02 o 
  17   4   8      187.58      179.45      9.48 o 
  18   4   8      201.31      170.49      9.45 o 
  19   4   8      226.11      214.90     12.87 o 
  20   4   8        6.41        3.45      6.02 o 
  21   4   8      314.26      292.77     12.54 o 
  22   4   8       67.93       59.74      7.91 o 
  23   4   8       30.42       28.99      7.30 o 
  24   4   8      160.65      134.19     11.80 o 
  25   4   8      550.76      581.72     17.08 o 
  26   4   8       16.22       12.82      7.56 o 
  27   4   8      410.34      382.73     23.72 o 
 -32   5   8       82.95       83.16      8.02 o 
 -31   5   8      181.69      169.46     10.66 o 
 -30   5   8     1395.09     1387.11     25.45 o 
 -29   5   8      123.79      133.71      7.23 o 
 -28   5   8      795.96      821.05     14.73 o 
 -27   5   8       48.26       47.33      5.51 o 
 -26   5   8       87.01       83.04      6.08 o 
 -25   5   8       73.35       74.79      5.80 o 
 -24   5   8       17.32       11.34      4.40 o 
 -23   5   8       43.46       39.79      5.17 o 
 -22   5   8      333.64      321.53      9.58 o 
 -21   5   8       86.96       99.79      6.21 o 
 -20   5   8      548.18      540.22     10.78 o 
 -19   5   8       71.07       75.78      6.38 o 
 -18   5   8     1433.27     1453.26     19.34 o 
 -17   5   8       31.74       62.50      4.78 o 
 -16   5   8     3125.99     2990.42     33.04 o 
 -15   5   8      214.65      218.05     10.19 o 
 -14   5   8      371.66      381.04      9.05 o 
 -13   5   8      146.97      133.55      7.69 o 
 -12   5   8     2313.35     2210.37     27.27 o 
 -11   5   8       73.95      106.85      7.74 o 
 -10   5   8     3911.28     3743.52     41.89 o 
  -9   5   8      430.67      459.48      9.73 o 
  -8   5   8     1007.89      931.49     15.42 o 
  -7   5   8       60.40       55.41      4.76 o 
  -6   5   8      744.39      732.94     17.67 o 
  -5   5   8      758.08      761.94     14.41 o 
  -4   5   8       75.86       89.17      5.68 o 
  -3   5   8      414.54      418.57     10.36 o 
  -2   5   8      322.60      345.87     24.44 o 
  -1   5   8      137.09      146.65      6.88 o 
   0   5   8      446.49      442.04     21.59 o 
   1   5   8      447.51      452.24     16.97 o 
   2   5   8     3517.27     3431.37     44.33 o 
   3   5   8      164.89      207.60      8.21 o 
   4   5   8     3305.20     3088.54     40.70 o 
   5   5   8       80.91       69.36      5.32 o 
   6   5   8      347.30      379.81      9.94 o 
   7   5   8      359.37      356.59      9.17 o 
   8   5   8     1892.01     1873.92     28.98 o 
   9   5   8       53.19       83.90      8.37 o 
  10   5   8     1566.40     1536.02     22.18 o 
  11   5   8      131.42      118.47      6.39 o 
  12   5   8      783.79      775.99     17.06 o 
  13   5   8       41.88       38.48      4.77 o 
  14   5   8      376.46      369.56     13.60 o 
  15   5   8       43.71       39.36      8.35 o 
  16   5   8       16.28        5.80      6.33 o 
  17   5   8       34.08       17.28      6.91 o 
  18   5   8      121.22      114.39     10.97 o 
  19   5   8       21.05       17.36      8.16 o 
  20   5   8      731.75      718.13     22.07 o 
  21   5   8       77.62       61.76     12.84 o 
  22   5   8     1361.47     1332.38     32.07 o 
  23   5   8      227.13      225.16     15.02 o 
  24   5   8      186.80      191.44     14.14 o 
 -29   6   8      136.06      138.06     11.16 o 
 -28   6   8      188.91      190.01      9.13 o 
 -27   6   8      368.39      362.35     11.45 o 
 -26   6   8       18.64       12.90      5.66 o 
 -25   6   8       82.64       75.38      8.36 o 
 -24   6   8       73.07       66.30      7.19 o 
 -23   6   8      158.96      162.24      9.27 o 
 -22   6   8        7.43        7.85      5.05 o 
 -21   6   8      128.94      116.84      7.68 o 
 -20   6   8      571.51      564.67     13.00 o 
 -19   6   8      160.75      177.90      8.91 o 
 -18   6   8      291.44      286.13     10.55 o 
 -17   6   8      173.72      187.48      8.82 o 
 -16   6   8      363.69      346.27     11.07 o 
 -15   6   8      250.76      234.04     10.09 o 
 -14   6   8      355.85      367.99     11.50 o 
 -13   6   8      228.07      227.56      9.03 o 
 -12   6   8      106.47      105.96      6.83 o 
 -11   6   8     2357.90     2296.90     30.69 o 
 -10   6   8      435.28      454.13     15.87 o 
  -9   6   8      415.10      454.79     14.00 o 
  -8   6   8       94.16       98.81      6.74 o 
  -7   6   8      614.03      589.50     13.86 o 
  -6   6   8      439.65      449.34     13.11 o 
  -5   6   8      147.41      161.52      7.82 o 
  -4   6   8      302.33      287.71      9.73 o 
  -3   6   8      179.44      191.89      8.44 o 
  -2   6   8      612.02      577.38     13.13 o 
  -1   6   8      382.71      361.91     10.60 o 
   0   6   8      214.76      220.25      9.59 o 
   1   6   8      422.57      421.67     10.92 o 
   2   6   8      192.84      197.53      9.40 o 
   3   6   8     2557.82     2531.56     35.34 o 
   4   6   8       77.99       76.29      6.73 o 
   5   6   8      183.45      197.57     15.20 o 
   6   6   8      218.05      207.71     12.88 o 
   7   6   8      339.76      307.47     19.13 o 
   8   6   8      195.01      183.62      9.57 o 
   9   6   8      104.36       93.64      8.89 o 
  10   6   8      132.96      132.13     17.30 o 
  11   6   8       90.70       86.85      7.49 o 
  12   6   8      660.45      645.61     19.08 o 
  13   6   8       56.80       39.44      6.52 o 
  14   6   8        4.74       -1.59      8.50 o 
  15   6   8      134.98      117.55      8.42 o 
  16   6   8       33.61       40.90      9.87 o 
  17   6   8      152.08      162.71     19.76 o 
  18   6   8       10.87       11.83      9.23 o 
  19   6   8      304.01      261.54     26.36 o 
  20   6   8      217.32      225.37     16.88 o 
  21   6   8       79.17       59.15     11.71 o 
  22   6   8      330.21      278.10     21.75 o 
 -26   7   8      545.77      544.87     23.55 o 
 -25   7   8       32.82       33.65      6.97 o 
 -24   7   8       80.77       71.32      7.57 o 
 -23   7   8       12.29       16.06      6.13 o 
 -22   7   8       77.09       76.37      7.52 o 
 -21   7   8       27.56       26.42      6.21 o 
 -20   7   8        9.11        0.33      5.51 o 
 -19   7   8      278.98      272.17     11.13 o 
 -18   7   8      742.98      701.51     16.02 o 
 -17   7   8       26.60       26.69      7.25 o 
 -16   7   8      947.29      943.86     25.29 o 
 -15   7   8      561.01      592.76     19.57 o 
 -14   7   8     3136.36     3011.94     49.60 o 
 -13   7   8      311.28      347.00     14.54 o 
 -12   7   8     1200.81     1157.15     24.47 o 
 -11   7   8      168.79      161.23      9.99 o 
 -10   7   8      690.62      659.62     16.17 o 
  -9   7   8      259.62      276.36     12.04 o 
  -8   7   8      303.51      339.99     16.83 o 
  -7   7   8      847.39      817.79     17.88 o 
  -6   7   8      859.43      857.97     18.42 o 
  -5   7   8       54.57       54.07      6.52 o 
  -4   7   8       12.09       10.27      5.48 o 
  -3   7   8       91.65       95.11      7.82 o 
  -2   7   8      937.29      938.39     26.67 o 
  -1   7   8      433.65      411.25     13.73 o 
   0   7   8      539.04      572.55     15.12 o 
   1   7   8      159.79      169.28      9.38 o 
   2   7   8      940.17      908.52     19.59 o 
   3   7   8      101.08      100.94      9.06 o 
   4   7   8      685.95      684.53     17.82 o 
   5   7   8      540.40      522.05     15.59 o 
   6   7   8     2627.83     2601.52     44.29 o 
   7   7   8      810.22      793.31     32.05 o 
   8   7   8     1488.43     1479.31     29.37 o 
   9   7   8       12.70       19.26      6.89 o 
  10   7   8      538.04      494.44     17.23 o 
  11   7   8      134.92      127.92      9.39 o 
  12   7   8        5.24        5.83      6.42 o 
  13   7   8       38.81       30.63      8.22 o 
  14   7   8       70.72       68.49      8.13 o 
  15   7   8        8.35       16.36      6.62 o 
  16   7   8      109.34      102.58      9.05 o 
  17   7   8       68.77       74.39     12.38 o 
  18   7   8      548.84      524.10     31.98 o 
 -20   8   8      252.29      262.61     13.29 o 
 -19   8   8       56.35       59.00      8.30 o 
 -18   8   8       38.20       30.61      8.17 o 
 -17   8   8      426.98      407.92     15.39 o 
 -16   8   8       53.51       53.59      8.62 o 
 -15   8   8      331.59      320.16     17.98 o 
 -14   8   8      248.57      248.48     13.76 o 
 -13   8   8       74.71       75.60      9.19 o 
 -12   8   8      185.18      161.02     11.50 o 
 -11   8   8       26.75       19.62      7.25 o 
 -10   8   8       25.36       30.56     10.81 o 
  -9   8   8       47.11       50.22     13.48 o 
  -8   8   8       94.32       71.55      8.12 o 
  -7   8   8       54.05       49.90      7.59 o 
  -6   8   8      177.30      181.71     11.85 o 
  -5   8   8        5.72        7.36      6.62 o 
  -4   8   8      303.07      263.37     12.73 o 
  -3   8   8       12.76       16.62     15.03 o 
  -2   8   8      184.79      178.16     12.58 o 
  -1   8   8       89.84       81.81      8.70 o 
   0   8   8      202.15      177.29     10.28 o 
   1   8   8      108.47      119.91      9.11 o 
   2   8   8       13.65       15.86     10.33 o 
   3   8   8       62.06       41.88      8.24 o 
   4   8   8       85.37       78.75      8.05 o 
   5   8   8      120.21      109.21      9.01 o 
   6   8   8      107.65      114.68     18.96 o 
   7   8   8      214.67      227.78     11.51 o 
   8   8   8       26.64       27.51      7.76 o 
   9   8   8      451.95      441.96     15.72 o 
  10   8   8       86.84       84.15      9.09 o 
  11   8   8      122.17      117.61      9.89 o 
  12   8   8      116.13      100.10     11.80 o 
  -9   9   8       45.40       64.28     13.70 o 
  -8   9   8      347.16      340.32     17.83 o 
  -7   9   8       12.06       13.85      7.21 o 
  -6   9   8      182.03      152.17     11.14 o 
  -5   9   8       92.87       78.89      9.06 o 
  -4   9   8        0.28        0.22      8.82 o 
  -3   9   8      114.92      100.29     15.45 o 
  -2   9   8      139.99      140.53     10.73 o 
  -1   9   8       11.13       25.18      7.40 o 
   0   9   8      679.50      663.86     26.50 o 
   1   9   8      105.00       95.58     10.66 o 
 -37   1   9       32.65       23.87      7.01 o 
 -36   1   9      303.85      284.23     12.03 o 
 -35   1   9      235.98      227.20     10.57 o 
 -34   1   9      227.78      240.49     10.79 o 
 -33   1   9       50.90       58.65      6.60 o 
 -32   1   9       29.51       13.71      5.44 o 
 -31   1   9       46.77       48.50      6.17 o 
 -30   1   9      103.45      119.20      7.43 o 
 -29   1   9        8.13        4.36      4.62 o 
 -28   1   9      316.70      293.42      9.58 o 
 -27   1   9      207.41      207.45      8.43 o 
 -26   1   9      722.23      673.39     12.95 o 
 -25   1   9      389.31      389.89     10.60 o 
 -24   1   9     1021.70      999.22     15.67 o 
 -23   1   9      354.71      379.16      9.45 o 
 -22   1   9      705.22      697.77     14.50 o 
 -21   1   9      586.44      571.23     11.10 o 
 -20   1   9     1623.18     1596.70     20.47 o 
 -19   1   9      190.62      200.66      7.07 o 
 -18   1   9      347.49      318.76      8.92 o 
 -17   1   9      738.41      722.18     11.90 o 
 -16   1   9      597.47      556.28     12.62 o 
 -15   1   9       33.20       20.88      3.59 o 
 -14   1   9      569.92      605.65     10.37 o 
 -13   1   9      225.93      286.65      7.60 o 
 -12   1   9      756.74      726.83     11.88 o 
 -11   1   9      169.98      173.87      6.97 o 
 -10   1   9      291.04      287.97      7.04 o 
  -9   1   9      373.69      427.91     19.01 o 
  -8   1   9     1463.56     1442.52     22.35 o 
  -7   1   9      852.80      695.72     56.69 o 
  -6   1   9     2109.15     2014.91     28.82 o 
  -5   1   9     1015.07      889.57     41.06 o 
  -4   1   9     2170.01     1991.03     24.20 o 
  -3   1   9     1019.65      971.03     43.58 o 
  -2   1   9     1593.31     1499.92     17.16 o 
  -1   1   9      691.03      629.94     27.32 o 
   0   1   9      833.68      846.11     12.47 o 
   1   1   9      227.81      208.74     25.22 o 
   2   1   9      317.37      297.16     10.17 o 
   3   1   9      370.08      355.57     12.35 o 
   4   1   9      196.58      228.40      8.26 o 
   5   1   9     1118.59     1115.93     27.77 o 
   6   1   9       74.75       84.83      5.55 o 
   7   1   9      461.60      421.99     10.10 o 
   8   1   9     1041.20      964.01     16.91 o 
   9   1   9      166.13      132.07     10.53 o 
  10   1   9      352.16      341.43     10.01 o 
  11   1   9      785.04      780.01     26.47 o 
  12   1   9     1324.33     1245.08     22.18 o 
  13   1   9      461.86      427.42     12.30 o 
  14   1   9      824.67      797.26     17.07 o 
  15   1   9      532.89      525.33     18.41 o 
  16   1   9      789.64      770.76     17.23 o 
  17   1   9      397.02      346.56     14.71 o 
  18   1   9      262.89      242.25     13.59 o 
  19   1   9      702.80      630.75     18.13 o 
  20   1   9       18.45       25.98      7.23 o 
  21   1   9      109.34      119.94     10.33 o 
  22   1   9       49.35       56.32      9.82 o 
  23   1   9       29.57       24.75      7.74 o 
  24   1   9       23.02       21.60      8.34 o 
  25   1   9      149.40      125.88     13.01 o 
  26   1   9      455.96      439.21     17.67 o 
  27   1   9      142.81      112.38     12.70 o 
  28   1   9       73.17       58.62     13.69 o 
 -36   2   9        6.71        3.39      6.03 o 
 -35   2   9       72.19       74.37      7.70 o 
 -34   2   9       27.48       28.17      6.23 o 
 -33   2   9       22.23       19.74      5.64 o 
 -32   2   9       23.78        7.28      5.69 o 
 -31   2   9       49.26       35.29      5.98 o 
 -30   2   9       16.71       12.63      5.13 o 
 -29   2   9        5.36        1.60      4.80 o 
 -28   2   9      127.70      124.97      7.19 o 
 -27   2   9       30.52       18.40      4.95 o 
 -26   2   9      149.68      123.47      6.79 o 
 -25   2   9      660.91      637.30     14.18 o 
 -24   2   9       72.94       65.72      5.50 o 
 -23   2   9      129.00      133.39      6.77 o 
 -22   2   9      192.04      160.81      7.02 o 
 -21   2   9      161.30      155.63      6.96 o 
 -20   2   9      174.48      172.71      7.10 o 
 -19   2   9      441.26      436.91      9.60 o 
 -18   2   9      864.06      811.36     13.14 o 
 -17   2   9      851.21      767.70     12.55 o 
 -16   2   9      253.62      261.47      7.79 o 
 -15   2   9      691.26      677.57     11.42 o 
 -14   2   9       34.60       21.10      3.67 o 
 -13   2   9      989.70      997.53     14.17 o 
 -12   2   9      840.48      789.57     12.10 o 
 -11   2   9      110.45       84.92      4.58 o 
 -10   2   9      272.31      278.54      6.93 o 
  -9   2   9     1225.60     1224.08     15.68 o 
  -8   2   9     1324.47     1298.19     17.11 o 
  -7   2   9       87.97       82.55      5.02 o 
  -6   2   9      191.93      199.06     10.96 o 
  -5   2   9       59.86       56.10      4.55 o 
  -4   2   9      137.30      161.98      6.71 o 
  -3   2   9      395.81      441.55     10.66 o 
  -2   2   9       39.28       21.42      3.59 o 
  -1   2   9     1077.98     1047.91     18.20 o 
   0   2   9      876.48      895.73     16.36 o 
   1   2   9      243.98      249.41      8.04 o 
   2   2   9      229.39      196.58      5.87 o 
   3   2   9      442.94      427.83      9.89 o 
   4   2   9     1188.56     1178.78     16.18 o 
   5   2   9       65.96       72.05      5.46 o 
   6   2   9      359.24      315.89     10.11 o 
   7   2   9      121.74      107.89      6.26 o 
   8   2   9      533.86      513.31     12.97 o 
   9   2   9      386.62      351.13     12.90 o 
  10   2   9      527.37      498.92     11.94 o 
  11   2   9       91.27       80.03      6.88 o 
  12   2   9       81.76       60.67      7.06 o 
  13   2   9      387.51      359.60     12.83 o 
  14   2   9       83.88       62.53     10.93 o 
  15   2   9      138.33      126.95      9.68 o 
  16   2   9      344.36      311.94     18.03 o 
  17   2   9      347.86      330.44     13.49 o 
  18   2   9       40.79       31.89      7.07 o 
  19   2   9      247.00      245.38     14.63 o 
  20   2   9        2.99       -5.52      6.24 o 
  21   2   9       35.38       23.63      7.50 o 
  22   2   9       30.40       24.94      7.70 o 
  23   2   9       50.28       30.35      9.80 o 
  24   2   9       24.72       19.74      9.27 o 
  25   2   9       62.41       54.10      9.61 o 
  26   2   9      163.62      159.90     17.56 o 
  27   2   9       13.43        8.45      8.54 o 
  28   2   9       30.91       27.12     10.62 o 
 -35   3   9        6.64        3.95      7.95 o 
 -34   3   9       87.33       62.76      7.60 o 
 -33   3   9      136.43      122.34      8.63 o 
 -32   3   9      275.06      269.40     11.03 o 
 -31   3   9      147.53      175.60      8.95 o 
 -30   3   9      220.46      204.95      8.79 o 
 -29   3   9       49.93       48.30      5.63 o 
 -28   3   9      397.89      381.62     10.43 o 
 -27   3   9      247.86      240.65      8.84 o 
 -26   3   9      155.89      164.88      7.44 o 
 -25   3   9      214.11      203.02      7.90 o 
 -24   3   9      816.34      828.86     14.07 o 
 -23   3   9      413.96      415.64      9.81 o 
 -22   3   9     1578.70     1527.67     22.00 o 
 -21   3   9      275.51      275.07     12.21 o 
 -20   3   9      895.13      874.45     16.83 o 
 -19   3   9      538.34      531.50     10.76 o 
 -18   3   9      845.40      855.78     13.84 o 
 -17   3   9      596.50      556.14     10.82 o 
 -16   3   9      249.10      251.98      7.87 o 
 -15   3   9      111.53      131.53      6.55 o 
 -14   3   9      130.55      113.49      6.02 o 
 -13   3   9      305.87      286.71      8.47 o 
 -12   3   9      102.97       95.82      5.63 o 
 -11   3   9      133.75      121.65      5.82 o 
 -10   3   9     1331.48     1299.51     17.87 o 
  -9   3   9      420.44      421.50     24.85 o 
  -8   3   9     1463.06     1361.73     19.36 o 
  -7   3   9      238.66      244.57      7.58 o 
  -6   3   9      680.29      717.93     12.45 o 
  -5   3   9      185.01      188.65     10.65 o 
  -4   3   9      407.55      448.66      9.73 o 
  -3   3   9      324.03      347.91      8.72 o 
  -2   3   9      437.78      451.35     12.15 o 
  -1   3   9      631.81      571.26     20.57 o 
   0   3   9      921.12      913.08     15.73 o 
   1   3   9      585.45      595.79     18.23 o 
   2   3   9      309.50      312.88     10.21 o 
   3   3   9       92.70      105.82      5.75 o 
   4   3   9      132.23       93.24      7.58 o 
   5   3   9      207.80      201.33     10.60 o 
   6   3   9       87.59       93.17      8.02 o 
   7   3   9      423.50      422.67     13.64 o 
   8   3   9      261.74      243.75     21.59 o 
   9   3   9      851.17      805.25     19.38 o 
  10   3   9      839.11      845.17     20.09 o 
  11   3   9      543.27      547.21     14.23 o 
  12   3   9      627.55      644.76     17.08 o 
  13   3   9      796.83      729.71     30.12 o 
  14   3   9      689.16      681.31     18.14 o 
  15   3   9      393.44      387.55     24.84 o 
  16   3   9      497.96      515.02     16.24 o 
  17   3   9      312.97      320.31     14.71 o 
  18   3   9      364.49      392.98     14.79 o 
  19   3   9      194.16      163.65     11.18 o 
  20   3   9       45.97       47.31      8.71 o 
  21   3   9      279.99      252.31     13.94 o 
  22   3   9      116.12      120.73     10.86 o 
  23   3   9      514.65      536.22     18.56 o 
  24   3   9      317.90      321.24     16.36 o 
  25   3   9       62.54       47.11     10.90 o 
  26   3   9       13.07        9.06      8.46 o 
 -34   4   9      113.49      136.53     13.77 o 
 -33   4   9      104.60       82.03      9.65 o 
 -32   4   9       13.58        0.85      6.10 o 
 -31   4   9      103.36      103.54      8.20 o 
 -30   4   9      279.20      293.42     11.62 o 
 -29   4   9       76.16       77.39      7.25 o 
 -28   4   9       43.82       37.76      6.68 o 
 -27   4   9      210.45      206.06      9.61 o 
 -26   4   9       95.11       90.19      6.33 o 
 -25   4   9       10.64        1.81      4.33 o 
 -24   4   9        8.72        3.96      4.24 o 
 -23   4   9      343.21      352.47      9.83 o 
 -22   4   9      840.67      789.10     13.73 o 
 -21   4   9      317.45      330.31      9.21 o 
 -20   4   9      543.17      524.76     10.84 o 
 -19   4   9      342.85      358.30      9.65 o 
 -18   4   9      320.36      294.84      9.03 o 
 -17   4   9      371.27      329.98      9.59 o 
 -16   4   9       68.87       73.88      5.74 o 
 -15   4   9       26.43       26.69      4.65 o 
 -14   4   9       65.65       57.80      5.22 o 
 -13   4   9      272.23      251.00      8.51 o 
 -12   4   9       94.19       95.55      5.61 o 
 -11   4   9       36.02       40.75      4.64 o 
 -10   4   9      855.16      793.24     14.50 o 
  -9   4   9      512.29      481.84     11.00 o 
  -8   4   9      275.18      316.73      8.63 o 
  -7   4   9      403.23      375.96      9.39 o 
  -6   4   9     1745.49     1683.50     20.93 o 
  -5   4   9     1036.29     1016.29     14.84 o 
  -4   4   9      447.27      475.48     18.45 o 
  -3   4   9     1582.55     1526.86     19.67 o 
  -2   4   9      364.36      363.01     10.37 o 
  -1   4   9      174.33      158.01     14.48 o 
   0   4   9      799.06      796.10     18.28 o 
   1   4   9      368.86      365.78     20.06 o 
   2   4   9       18.23       17.26      4.78 o 
   3   4   9       80.18       86.22      7.72 o 
   4   4   9      261.15      227.60     11.03 o 
   5   4   9       48.13       53.23      6.91 o 
   6   4   9       18.24        9.69      5.48 o 
   7   4   9       34.65       26.92      6.43 o 
   8   4   9      501.18      461.52     14.81 o 
   9   4   9      335.63      318.28     13.31 o 
  10   4   9      152.99      134.04      9.51 o 
  11   4   9      450.79      462.53     15.18 o 
  12   4   9      514.26      534.95     18.52 o 
  13   4   9      537.53      514.53     18.51 o 
  14   4   9      148.65      121.57     10.97 o 
  15   4   9       12.83       10.50      6.23 o 
  16   4   9       12.07        5.13      6.40 o 
  17   4   9      213.03      234.35     12.28 o 
  18   4   9       97.86       83.58      8.68 o 
  19   4   9      100.59      105.33     11.08 o 
  20   4   9      104.31      104.42      9.97 o 
  21   4   9      229.18      221.97     12.91 o 
  22   4   9      229.80      223.24     13.22 o 
  23   4   9       24.94       25.35      8.43 o 
  24   4   9      238.62      222.50     13.62 o 
  25   4   9       66.68       49.35      9.55 o 
 -31   5   9      205.95      213.49     10.74 o 
 -30   5   9       77.06       69.61      7.54 o 
 -29   5   9       53.68       45.38      6.90 o 
 -28   5   9       54.88       54.86      6.94 o 
 -27   5   9        3.54       13.64      5.65 o 
 -26   5   9      245.21      234.93     10.30 o 
 -25   5   9      104.80      103.25      7.45 o 
 -24   5   9      171.57      200.56      9.40 o 
 -23   5   9      113.69      118.51      7.62 o 
 -22   5   9      300.23      320.40     13.71 o 
 -21   5   9      139.06      143.91      7.77 o 
 -20   5   9      528.66      524.30     12.34 o 
 -19   5   9      251.19      257.88     13.54 o 
 -18   5   9      482.68      485.26     11.67 o 
 -17   5   9      482.87      462.29     11.28 o 
 -16   5   9      637.26      651.50     19.58 o 
 -15   5   9      352.89      358.13     10.80 o 
 -14   5   9       46.40       59.77      5.85 o 
 -13   5   9      199.00      204.34      8.67 o 
 -12   5   9      233.40      223.17      9.67 o 
 -11   5   9      377.81      353.17     10.34 o 
 -10   5   9       83.16       86.69      6.41 o 
  -9   5   9      197.66      178.35      8.15 o 
  -8   5   9      145.83      153.39      7.50 o 
  -7   5   9      431.53      414.37     11.91 o 
  -6   5   9      428.80      458.51     13.73 o 
  -5   5   9      276.78      275.44     19.00 o 
  -4   5   9      564.65      560.81     15.24 o 
  -3   5   9      395.11      408.38     13.11 o 
  -2   5   9      235.86      227.53     12.35 o 
  -1   5   9      332.71      350.61     12.51 o 
   0   5   9      163.03      163.95     13.99 o 
   1   5   9       40.45       34.38      6.84 o 
   2   5   9      163.52      156.30     11.22 o 
   3   5   9      221.38      205.70     10.46 o 
   4   5   9      206.24      216.69     10.85 o 
   5   5   9       77.81       73.61      7.54 o 
   6   5   9      154.10      148.63     11.51 o 
   7   5   9     1433.68     1416.22     45.32 o 
   8   5   9      229.63      209.07     11.86 o 
   9   5   9      208.37      191.23     11.96 o 
  10   5   9      352.01      382.86     12.35 o 
  11   5   9      372.34      380.50     15.57 o 
  12   5   9      277.05      306.34     12.90 o 
  13   5   9      165.41      148.30     12.34 o 
  14   5   9      263.41      313.76     13.63 o 
  15   5   9      107.80      107.07     14.05 o 
  16   5   9      208.37      222.05     12.87 o 
  17   5   9      161.40      120.57     10.07 o 
  18   5   9        2.10       -6.62      7.25 o 
  19   5   9      116.21      106.67     11.37 o 
  20   5   9       68.03       48.39      9.99 o 
  21   5   9      178.25      159.72     13.26 o 
  22   5   9       93.93       63.67     10.85 o 
  23   5   9      189.90      176.12     15.91 o 
 -28   6   9       20.73       37.93      6.91 o 
 -27   6   9       56.25       59.10      9.05 o 
 -26   6   9       89.15       84.43      8.30 o 
 -25   6   9      193.86      188.79     11.21 o 
 -24   6   9      351.33      363.23     14.23 o 
 -23   6   9      146.97      151.22      9.87 o 
 -22   6   9      343.62      339.94     13.72 o 
 -21   6   9      116.21      134.14      7.50 o 
 -20   6   9       95.29       94.24      6.60 o 
 -19   6   9      217.31      223.71      8.99 o 
 -18   6   9       23.28       19.90      4.74 o 
 -17   6   9      301.52      314.13     12.76 o 
 -16   6   9      224.45      200.18      9.13 o 
 -15   6   9      234.17      229.76     11.18 o 
 -14   6   9       27.83       32.34      5.03 o 
 -13   6   9       13.61       16.38      4.55 o 
 -12   6   9       51.92       49.47      5.40 o 
 -11   6   9      161.55      150.86      7.43 o 
 -10   6   9      350.95      365.60     10.45 o 
  -9   6   9      146.84      140.75      7.72 o 
  -8   6   9      509.03      488.96     12.45 o 
  -7   6   9      381.11      369.86     10.37 o 
  -6   6   9      467.64      481.45     17.64 o 
  -5   6   9     2267.83     2205.19     31.78 o 
  -4   6   9      977.34      979.98     35.31 o 
  -3   6   9      924.89      931.33     17.21 o 
  -2   6   9      205.94      197.91      8.09 o 
  -1   6   9      891.81      859.78     16.34 o 
   0   6   9       99.52       91.16      7.49 o 
   1   6   9      211.40      211.33     10.33 o 
   2   6   9      188.92      172.56     11.40 o 
   3   6   9       29.24       34.19      6.61 o 
   4   6   9       27.26       37.19      6.94 o 
   5   6   9       64.68       72.45      8.04 o 
   6   6   9      142.91      136.13     16.69 o 
   7   6   9      513.34      491.00     19.71 o 
   8   6   9      140.66      120.27     11.97 o 
   9   6   9       54.21       51.14     10.83 o 
  10   6   9      312.75      322.25     18.20 o 
  11   6   9      219.52      198.42     14.99 o 
  12   6   9      191.05      194.89     16.68 o 
  13   6   9      167.77      132.24     13.14 o 
  14   6   9      140.09      115.84     12.59 o 
  15   6   9      320.93      364.99     41.26 o 
  16   6   9      165.39      155.22     14.23 o 
  17   6   9       47.04       19.56     15.11 o 
  18   6   9       49.66       21.44     10.12 o 
  19   6   9       20.47       17.66     10.37 o 
  20   6   9      121.16      134.27     25.85 o 
 -24   7   9       15.09       21.49      7.78 o 
 -23   7   9      282.33      278.17     14.51 o 
 -22   7   9       70.19       78.28      7.62 o 
 -21   7   9       75.59       55.99      7.40 o 
 -20   7   9       81.35       69.30      8.81 o 
 -19   7   9      173.07      149.59      9.32 o 
 -18   7   9      125.36      153.40     11.13 o 
 -17   7   9       81.67       87.08      7.80 o 
 -16   7   9       75.67       71.66      7.31 o 
 -15   7   9       23.90       34.21     11.11 o 
 -14   7   9       85.08       93.24      8.19 o 
 -13   7   9      106.18       85.97      7.99 o 
 -12   7   9      313.61      297.85     16.21 o 
 -11   7   9      651.20      632.08     26.35 o 
 -10   7   9      299.44      316.92     24.10 o 
  -9   7   9      236.77      216.02      9.43 o 
  -8   7   9        7.93        2.15      5.13 o 
  -7   7   9      156.15      146.61      8.41 o 
  -6   7   9        0.33        0.75      5.29 o 
  -5   7   9      156.16      184.50      9.39 o 
  -4   7   9      107.74      110.50      7.79 o 
  -3   7   9        0.17        2.49      5.37 o 
  -2   7   9      356.71      356.71     12.65 o 
  -1   7   9        4.56        5.58      5.09 o 
   0   7   9      197.01      186.68      9.39 o 
   1   7   9      694.43      680.65     16.61 o 
   2   7   9      325.33      334.85     23.70 o 
   3   7   9      707.58      707.32     18.02 o 
   4   7   9      125.68      118.00      9.56 o 
   5   7   9      108.57      108.97      8.37 o 
   6   7   9       18.95       12.48      5.83 o 
   7   7   9       33.13       39.16      9.74 o 
   8   7   9       77.55       87.72     11.59 o 
   9   7   9      101.66      105.50     22.65 o 
  10   7   9      130.36       93.92     12.37 o 
  11   7   9       39.99       27.11     10.09 o 
  12   7   9       33.00       12.01     10.64 o 
  13   7   9       43.88       31.69      9.99 o 
  14   7   9      140.68      106.61     12.90 o 
  15   7   9       33.77       23.90     10.25 o 
 -18   8   9      190.96      194.00     17.27 o 
 -17   8   9       42.15       59.96      8.32 o 
 -16   8   9      103.02       69.47      8.96 o 
 -15   8   9      191.28      182.27     19.14 o 
 -14   8   9      181.78      189.67     11.95 o 
 -13   8   9      369.28      395.74     16.43 o 
 -12   8   9      436.19      416.93     16.15 o 
 -11   8   9       46.09       49.99      8.19 o 
 -10   8   9      242.60      215.22     26.58 o 
  -9   8   9      465.60      453.37     15.19 o 
  -8   8   9      405.83      378.42     24.67 o 
  -7   8   9      782.04      717.68     19.10 o 
  -6   8   9      285.60      280.72     22.55 o 
  -5   8   9       75.28       86.56      8.67 o 
  -4   8   9       46.48       47.90      7.64 o 
  -3   8   9      615.01      610.32     18.28 o 
  -2   8   9      348.55      386.74     35.02 o 
  -1   8   9      831.38      794.82     18.77 o 
   0   8   9      234.96      238.13     14.36 o 
   1   8   9      553.37      507.59     15.76 o 
   2   8   9      101.44       86.62      8.21 o 
   3   8   9      188.54      158.01     14.33 o 
   4   8   9      212.98      204.70     10.74 o 
   5   8   9      364.48      338.83     13.38 o 
   6   8   9      409.57      405.23     15.14 o 
   7   8   9      115.66      105.81     15.66 o 
   8   8   9       26.14       34.19     14.09 o 
   9   8   9      273.65      264.56     18.07 o 
 -36   0  10      392.21      465.25     18.89 o 
 -35   0  10      533.34      587.19     19.87 o 
 -34   0  10       81.82       74.97     10.38 o 
 -33   0  10     1331.43     1283.89     29.13 o 
 -32   0  10        8.05       14.03      7.64 o 
 -31   0  10      441.68      475.42     16.93 o 
 -30   0  10       95.65      114.22     10.34 o 
 -29   0  10     2001.86     1941.08     36.44 o 
 -28   0  10      188.25      253.10     13.34 o 
 -27   0  10     1629.91     1606.02     31.30 o 
 -26   0  10       10.15       14.18      9.42 o 
 -25   0  10      692.82      638.04     21.49 o 
 -24   0  10       46.77       36.00      6.83 o 
 -23   0  10       20.93       24.69      6.38 o 
 -22   0  10      214.54      192.64     10.59 o 
 -21   0  10      570.48      513.85     15.10 o 
 -20   0  10     1387.08     1370.01     26.39 o 
 -19   0  10     2300.64     2206.12     36.94 o 
 -18   0  10      715.99      599.46     35.16 o 
 -17   0  10      493.73      500.43     14.15 o 
 -16   0  10     4249.86     3918.90     57.68 o 
 -15   0  10     7987.40     7866.88    112.78 o 
 -14   0  10      249.10      334.21     21.90 o 
 -13   0  10     5080.41     4849.05     68.46 o 
 -12   0  10     1669.92     1769.97     29.55 o 
 -11   0  10     7121.53     6646.84     92.99 o 
 -10   0  10      131.19      129.03      7.89 o 
  -9   0  10     1520.63     1414.20     21.89 o 
  -8   0  10     1222.48     1183.58     19.07 o 
  -7   0  10      112.95      137.28      6.32 o 
  -6   0  10     4029.59     4116.76     52.64 o 
  -5   0  10      359.16      398.95     13.00 o 
  -4   0  10     3648.78     3727.33     48.01 o 
  -3   0  10      195.30      246.40     10.00 o 
  -2   0  10     1771.11     1726.78     27.66 o 
  -1   0  10     1212.14     1101.61     23.11 o 
   0   0  10      290.68      272.30      8.99 o 
   1   0  10     7248.47     6687.93    102.28 o 
   2   0  10     1101.18     1160.80     21.72 o 
   3   0  10     3938.50     3567.07     59.94 o 
   4   0  10      378.36      431.01     14.87 o 
   5   0  10     9727.97     9513.88    144.17 o 
   6   0  10     3410.10     3200.80     55.29 o 
   7   0  10      220.14      220.76     11.66 o 
   8   0  10     1575.54     1324.32     28.65 o 
   9   0  10     1154.29     1075.94     35.16 o 
  10   0  10     1087.86     1039.06     32.01 o 
  11   0  10      608.15      564.78     20.15 o 
  12   0  10      430.06      420.17     18.47 o 
  13   0  10       22.92       22.45      8.20 o 
  14   0  10       78.36       57.23      9.60 o 
  15   0  10      455.05      431.78     27.22 o 
  16   0  10        6.63        8.18      7.88 o 
  17   0  10      984.45      904.45     34.43 o 
  18   0  10      148.00      190.56     14.98 o 
  19   0  10     2487.22     2426.54     54.77 o 
  20   0  10      121.69      154.46     14.40 o 
  21   0  10      351.08      333.06     24.65 o 
  22   0  10       18.68       26.88     12.74 o 
  23   0  10     1330.08     1342.31     48.26 o 
  24   0  10       53.50       77.64     16.21 o 
  25   0  10      472.37      530.30     43.82 o 
  26   0  10      526.74      563.55     51.07 o 
  27   0  10      152.07      141.16     28.55 o 
 -36   1  10      167.46      181.54      9.79 o 
 -35   1  10       57.32       58.24      7.21 o 
 -34   1  10      703.78      729.27     16.23 o 
 -33   1  10       39.89       38.73      6.79 o 
 -32   1  10      157.02      145.57      8.68 o 
 -31   1  10       76.35       93.51      7.40 o 
 -30   1  10      364.01      384.26     12.20 o 
 -29   1  10      421.78      427.85     11.96 o 
 -28   1  10      281.87      255.18     10.02 o 
 -27   1  10       27.23       31.11      5.42 o 
 -26   1  10       99.16      103.76      7.06 o 
 -25   1  10       81.17       86.64      6.24 o 
 -24   1  10      254.01      225.59      8.15 o 
 -23   1  10       52.35       62.09      5.39 o 
 -22   1  10      267.93      285.76      9.07 o 
 -21   1  10        8.77        9.39      4.02 o 
 -20   1  10       67.78       46.63      4.80 o 
 -19   1  10      482.80      453.00      9.87 o 
 -18   1  10     2225.93     2223.90     26.11 o 
 -17   1  10      324.13      398.52      9.48 o 
 -16   1  10     1823.00     1799.28     67.28 o 
 -15   1  10      398.47      471.95      9.65 o 
 -14   1  10     4337.81     4065.11     41.77 o 
 -13   1  10       53.26       34.31      4.01 o 
 -12   1  10      486.59      481.66      9.26 o 
 -11   1  10      194.44      210.72      6.63 o 
 -10   1  10      426.36      406.20      7.82 o 
  -9   1  10       11.27        6.92      2.90 o 
  -8   1  10     1937.18     1840.59     21.08 o 
  -7   1  10       27.85       47.72      3.64 o 
  -6   1  10     1122.74     1003.25     12.90 o 
  -5   1  10      821.88      709.34     10.86 o 
  -4   1  10      488.04      452.70     15.91 o 
  -3   1  10       55.94       72.29      4.26 o 
  -2   1  10     2988.51     2810.30     39.99 o 
  -1   1  10        7.65        6.14      3.33 o 
   0   1  10      210.29      189.46      9.97 o 
   1   1  10      236.37      260.96      7.71 o 
   2   1  10      658.43      648.33     11.19 o 
   3   1  10      104.28       95.24      5.71 o 
   4   1  10     1994.29     1837.72     41.74 o 
   5   1  10      185.10      229.53     12.24 o 
   6   1  10     4232.31     4000.54     47.04 o 
   7   1  10      583.81      634.50     12.91 o 
   8   1  10     2697.27     2731.67     36.90 o 
   9   1  10      505.23      464.09     11.90 o 
  10   1  10       75.90       84.01      6.51 o 
  11   1  10        4.31        5.43      5.02 o 
  12   1  10      150.56      127.41     12.61 o 
  13   1  10       25.45       14.10      5.48 o 
  14   1  10      535.94      550.95     18.83 o 
  15   1  10       50.10       44.92      6.56 o 
  16   1  10       83.65       82.87      8.68 o 
  17   1  10       60.77       70.88      8.56 o 
  18   1  10      528.29      509.65     16.62 o 
  19   1  10      185.69      162.95     15.08 o 
  20   1  10      193.19      174.86     11.66 o 
  21   1  10      138.50      179.10     12.32 o 
  22   1  10      354.22      356.77     16.62 o 
  23   1  10       70.88       50.26     10.49 o 
  24   1  10      400.31      370.95     16.89 o 
  25   1  10       48.05       65.06     12.50 o 
  26   1  10      264.11      277.02     17.80 o 
 -36   2  10      268.17      291.16     16.76 o 
 -35   2  10      470.30      481.22     15.73 o 
 -34   2  10      104.94      119.40      9.40 o 
 -33   2  10      668.21      713.86     16.09 o 
 -32   2  10       25.05       30.68      6.57 o 
 -31   2  10     1649.18     1598.67     24.73 o 
 -30   2  10       12.92       35.42      6.36 o 
 -29   2  10     1380.29     1394.75     20.99 o 
 -28   2  10       35.34       42.56      5.86 o 
 -27   2  10      831.83      801.04     14.78 o 
 -26   2  10      168.34      189.77      8.30 o 
 -25   2  10       78.70       84.20      7.23 o 
 -24   2  10      127.70      133.40      7.07 o 
 -23   2  10       42.40       42.80      5.10 o 
 -22   2  10      214.27      226.57      8.41 o 
 -21   2  10        7.78        7.35      4.06 o 
 -20   2  10      313.33      281.61      9.66 o 
 -19   2  10      641.20      639.49     11.95 o 
 -18   2  10     1582.09     1503.84     19.88 o 
 -17   2  10     4862.67     4625.23     47.54 o 
 -16   2  10      541.26      534.38     10.58 o 
 -15   2  10     1636.72     1567.07     20.02 o 
 -14   2  10      392.65      378.35      8.79 o 
 -13   2  10     2920.86     2748.36     30.33 o 
 -12   2  10      179.06      164.53      6.41 o 
 -11   2  10     2428.34     2312.36     24.95 o 
 -10   2  10       74.51       71.18      4.52 o 
  -9   2  10     1590.21     1455.67     17.46 o 
  -8   2  10      566.36      627.49     14.91 o 
  -7   2  10     1418.81     1417.06     17.84 o 
  -6   2  10     1763.82     1718.38     20.45 o 
  -5   2  10       24.83       39.86      3.89 o 
  -4   2  10     1938.27     1839.72     23.71 o 
  -3   2  10     1500.56     1449.67     21.77 o 
  -2   2  10     1182.35     1222.24     19.54 o 
  -1   2  10     1633.72     1589.53     23.49 o 
   0   2  10      101.31      111.67      6.50 o 
   1   2  10     2443.93     2298.83     29.36 o 
   2   2  10      252.48      232.15      7.45 o 
   3   2  10     2964.62     2747.95     40.40 o 
   4   2  10      705.50      685.93     14.48 o 
   5   2  10     1505.23     1426.42     22.83 o 
   6   2  10      411.75      363.18     11.67 o 
   7   2  10     3743.18     3551.92     49.69 o 
   8   2  10     1372.66     1314.62     23.57 o 
   9   2  10     1127.85     1097.91     20.96 o 
  10   2  10      702.29      693.76     16.26 o 
  11   2  10       15.08        2.07      5.09 o 
  12   2  10      216.75      222.86     11.58 o 
  13   2  10       32.11       24.67      6.66 o 
  14   2  10      219.35      244.47     17.18 o 
  15   2  10       81.89       72.60      8.26 o 
  16   2  10      238.47      243.88     12.77 o 
  17   2  10      650.60      601.58     18.03 o 
  18   2  10       39.38       50.39      8.18 o 
  19   2  10      929.32      909.98     23.04 o 
  20   2  10        5.96       36.87      7.97 o 
  21   2  10     1711.25     1599.96     33.09 o 
  22   2  10       23.08       30.95      8.64 o 
  23   2  10      640.68      660.33     20.62 o 
  24   2  10      205.95      191.07     16.97 o 
  25   2  10      499.12      510.74     19.88 o 
  26   2  10      213.83      199.28     17.04 o 
 -34   3  10        6.51       10.26      8.20 o 
 -33   3  10       36.29       41.94      7.18 o 
 -32   3  10      261.34      277.89     12.55 o 
 -31   3  10      385.72      442.47     13.12 o 
 -30   3  10      319.45      366.69     12.85 o 
 -29   3  10       72.16       78.41      7.29 o 
 -28   3  10       33.20       34.50      6.18 o 
 -27   3  10       16.28       16.17      5.45 o 
 -26   3  10       33.80       41.78      6.13 o 
 -25   3  10       71.23       59.84      6.21 o 
 -24   3  10      117.47      120.49      7.33 o 
 -23   3  10       44.94       42.81      5.56 o 
 -22   3  10      602.22      575.22     12.62 o 
 -21   3  10       49.81       46.36      5.59 o 
 -20   3  10      173.57      170.92      7.78 o 
 -19   3  10       52.63       48.27      7.11 o 
 -18   3  10      170.11      179.49      7.49 o 
 -17   3  10       81.49       65.11      5.20 o 
 -16   3  10      221.07      233.84      8.21 o 
 -15   3  10      298.11      289.03     15.42 o 
 -14   3  10      358.52      341.18      8.69 o 
 -13   3  10      149.45      174.08      8.43 o 
 -12   3  10     3365.11     3098.15     35.35 o 
 -11   3  10       65.94       74.64      5.90 o 
 -10   3  10     1596.67     1512.47     20.79 o 
  -9   3  10      379.70      371.69      9.05 o 
  -8   3  10      278.69      256.94      9.04 o 
  -7   3  10      314.49      294.18      8.11 o 
  -6   3  10      427.57      407.02      9.67 o 
  -5   3  10     1354.93     1317.02     19.66 o 
  -4   3  10      184.37      162.39      7.36 o 
  -3   3  10      358.42      355.46     12.18 o 
  -2   3  10      289.89      268.92      9.11 o 
  -1   3  10      164.19      148.08      7.11 o 
   0   3  10     1304.62     1290.28     20.46 o 
   1   3  10      108.07      123.94      7.30 o 
   2   3  10     3777.63     3532.15     46.69 o 
   3   3  10       75.55       90.93      8.05 o 
   4   3  10      409.14      372.42     13.29 o 
   5   3  10      617.82      636.08     17.18 o 
   6   3  10      161.99      154.42     10.05 o 
   7   3  10      171.04      154.38     10.09 o 
   8   3  10      142.31      152.15     11.64 o 
   9   3  10       22.73       17.90      6.43 o 
  10   3  10      330.75      340.61     13.92 o 
  11   3  10       22.94       10.37      6.79 o 
  12   3  10      367.41      357.22     15.74 o 
  13   3  10       79.50       95.76     10.41 o 
  14   3  10      227.03      250.25     16.08 o 
  15   3  10      158.23      202.22     13.85 o 
  16   3  10       20.65       11.48      8.34 o 
  17   3  10       22.91       18.40      8.61 o 
  18   3  10       23.52       26.02      8.95 o 
  19   3  10      134.35      143.90     13.11 o 
  20   3  10      226.19      244.07     15.72 o 
  21   3  10      340.70      361.88     18.67 o 
  22   3  10      320.48      349.09     19.17 o 
  23   3  10       24.88        4.09      9.77 o 
  24   3  10       14.91        7.46     10.05 o 
  25   3  10      237.76      243.87     17.51 o 
 -33   4  10     1345.27     1349.80     25.00 o 
 -32   4  10      191.75      207.49     12.00 o 
 -31   4  10     1167.32     1212.26     24.50 o 
 -30   4  10       30.05       26.92      6.37 o 
 -29   4  10      349.27      339.13     12.22 o 
 -28   4  10       82.95       86.67      7.51 o 
 -27   4  10      199.34      182.07      8.47 o 
 -26   4  10      176.42      200.53      8.65 o 
 -25   4  10      785.74      771.42     14.32 o 
 -24   4  10      523.54      533.56     11.69 o 
 -23   4  10       54.15       70.37      6.43 o 
 -22   4  10      918.42      922.91     17.75 o 
 -21   4  10      212.07      225.33      9.24 o 
 -20   4  10      604.98      618.23     13.26 o 
 -19   4  10      528.80      578.52     13.43 o 
 -18   4  10       10.60       19.22      5.48 o 
 -17   4  10     1690.75     1644.79     25.98 o 
 -16   4  10      133.82      167.46      8.76 o 
 -15   4  10     2155.74     2030.93     29.84 o 
 -14   4  10      165.62      176.05      8.88 o 
 -13   4  10     1318.53     1263.12     24.71 o 
 -12   4  10      125.35      135.24      7.68 o 
 -11   4  10      387.53      375.72     10.92 o 
 -10   4  10      604.89      659.20     14.18 o 
  -9   4  10     1692.07     1711.75     27.64 o 
  -8   4  10      519.89      530.60     12.44 o 
  -7   4  10      929.91      872.27     16.24 o 
  -6   4  10       39.02       29.20      5.74 o 
  -5   4  10      341.16      345.18     11.54 o 
  -4   4  10       79.15       82.64      7.20 o 
  -3   4  10      940.63      887.42     15.42 o 
  -2   4  10      278.33      268.94     18.71 o 
  -1   4  10     1809.95     1716.53     35.02 o 
   0   4  10     1012.72     1082.44     25.75 o 
   1   4  10      505.34      523.09     15.66 o 
   2   4  10      118.31      108.90      8.68 o 
   3   4  10     1279.83     1211.49     25.21 o 
   4   4  10       80.61       66.05      7.87 o 
   5   4  10     1475.68     1401.82     27.96 o 
   6   4  10       61.19       71.31      7.85 o 
   7   4  10     1977.45     1923.57     35.16 o 
   8   4  10       23.46       35.27      7.09 o 
   9   4  10      486.91      517.09     16.35 o 
  10   4  10      547.93      541.19     16.89 o 
  11   4  10      353.34      369.15     15.13 o 
  12   4  10      883.13      872.88     24.64 o 
  13   4  10       92.25       99.47     10.74 o 
  14   4  10      876.57      894.16     25.55 o 
  15   4  10      612.43      602.92     21.02 o 
  16   4  10      223.47      255.26     15.77 o 
  17   4  10      326.70      370.41     18.56 o 
  18   4  10       99.68       88.77     11.33 o 
  19   4  10      210.92      192.97     14.68 o 
  20   4  10       67.00       87.21     11.78 o 
  21   4  10      778.72      776.38     25.68 o 
  22   4  10      439.20      470.90     31.40 o 
  23   4  10     1075.98     1027.28     30.48 o 
 -30   5  10      898.21      900.39     18.66 o 
 -29   5  10       51.30       72.93      7.61 o 
 -28   5  10      155.57      171.43      9.56 o 
 -27   5  10       37.13       50.83      6.84 o 
 -26   5  10      812.16      819.64     17.01 o 
 -25   5  10       96.43      115.57      9.13 o 
 -24   5  10      148.64      159.68      8.95 o 
 -23   5  10       16.80       28.93      5.88 o 
 -22   5  10       60.48       69.14      7.20 o 
 -21   5  10      157.34      179.73     10.18 o 
 -20   5  10      314.07      319.19     10.72 o 
 -19   5  10       59.08       67.35      6.25 o 
 -18   5  10      504.18      466.87     11.68 o 
 -17   5  10       14.95       27.73      5.22 o 
 -16   5  10      742.96      760.29     15.68 o 
 -15   5  10      186.11      165.10      8.37 o 
 -14   5  10     1379.03     1338.61     21.82 o 
 -13   5  10      161.93      172.72      7.92 o 
 -12   5  10       48.20       71.87      5.59 o 
 -11   5  10      100.01       87.93      6.52 o 
 -10   5  10      503.75      494.66     12.35 o 
  -9   5  10      643.58      626.26     13.81 o 
  -8   5  10      127.66      126.42      8.50 o 
  -7   5  10      276.28      271.07     16.96 o 
  -6   5  10      174.43      153.37      9.55 o 
  -5   5  10        1.00        0.48      5.30 o 
  -4   5  10      159.52      159.86      9.77 o 
  -3   5  10      166.32      145.17     11.51 o 
  -2   5  10      296.15      324.98     16.18 o 
  -1   5  10      387.87      377.41     18.81 o 
   0   5  10      304.96      296.77     17.95 o 
   1   5  10      229.40      276.23     15.31 o 
   2   5  10       45.13       51.10      8.79 o 
   3   5  10      125.29      140.78     11.70 o 
   4   5  10      951.82      937.84     25.54 o 
   5   5  10      291.78      276.43     15.72 o 
   6   5  10     1133.91     1154.55     29.07 o 
   7   5  10        7.04       16.05      7.68 o 
   8   5  10      372.34      375.50     21.29 o 
   9   5  10      108.50      145.54     12.29 o 
  10   5  10      215.55      189.43     21.85 o 
  11   5  10      188.52      226.64     14.96 o 
  12   5  10       30.62       26.90      8.48 o 
  13   5  10       22.84       35.08      9.15 o 
  14   5  10       88.31       77.12     10.83 o 
  15   5  10      158.06      154.49     11.15 o 
  16   5  10      589.31      604.77     27.90 o 
  17   5  10       61.37       82.38     14.64 o 
  18   5  10      260.46      229.81     18.10 o 
  19   5  10       24.95       33.44     11.54 o 
  20   5  10      796.49      793.58     24.51 o 
  21   5  10        4.78       25.19     12.85 o 
 -27   6  10      519.84      513.09     16.43 o 
 -26   6  10      256.03      264.65     11.44 o 
 -25   6  10       39.50       62.54      7.15 o 
 -24   6  10      833.27      784.04     17.80 o 
 -23   6  10       28.82       34.17      7.23 o 
 -22   6  10       95.68       91.16      8.72 o 
 -21   6  10       48.83       56.61     10.08 o 
 -20   6  10       45.98       44.98      7.13 o 
 -19   6  10      306.73      303.96     12.99 o 
 -18   6  10      149.20      157.92      9.92 o 
 -17   6  10      377.56      382.21     13.32 o 
 -16   6  10       36.25       49.98      6.80 o 
 -15   6  10      269.89      249.89     11.27 o 
 -14   6  10       74.98       87.09      8.18 o 
 -13   6  10     1248.54     1253.72     28.22 o 
 -12   6  10      725.05      776.71     19.33 o 
 -11   6  10     1389.36     1286.07     26.14 o 
 -10   6  10       18.01       37.01      6.88 o 
  -9   6  10      201.00      216.21     11.53 o 
  -8   6  10       64.86       68.66      7.74 o 
  -7   6  10      122.33      119.13      9.08 o 
  -6   6  10       75.29       81.12      8.11 o 
  -5   6  10       38.18       18.55      6.09 o 
  -4   6  10       69.81       73.44      7.94 o 
  -3   6  10      210.34      192.29     11.09 o 
  -2   6  10       76.60       79.27      8.27 o 
  -1   6  10       93.85       93.89      8.66 o 
   0   6  10       17.35        9.89      5.86 o 
   1   6  10     1052.77      992.75     20.98 o 
   2   6  10      560.48      588.44     17.00 o 
   3   6  10     1612.42     1627.17     30.90 o 
   4   6  10      123.41      152.68     10.43 o 
   5   6  10      495.92      518.86     16.29 o 
   6   6  10       34.27       42.38      7.72 o 
   7   6  10      340.09      361.39     16.01 o 
   8   6  10      162.35      145.68     13.22 o 
   9   6  10      263.45      246.77     20.02 o 
  10   6  10       60.55       58.30     10.68 o 
  11   6  10       23.98       14.20     10.89 o 
  12   6  10      125.49      158.42     17.89 o 
  13   6  10       62.84       49.61     11.08 o 
  14   6  10      606.30      549.99     23.03 o 
  15   6  10       91.76       94.65     12.93 o 
  16   6  10      326.25      306.25     18.97 o 
  17   6  10      417.64      359.24     20.25 o 
 -23   7  10      106.06       94.52     12.03 o 
 -22   7  10       51.08       56.15     18.15 o 
 -21   7  10       98.56       92.19     14.24 o 
 -20   7  10      278.30      287.48     18.33 o 
 -19   7  10      224.92      256.66     15.14 o 
 -18   7  10     1193.39     1172.82     36.90 o 
 -17   7  10       29.77       57.94     12.15 o 
 -16   7  10      947.06      933.03     25.19 o 
 -15   7  10       79.31       72.07      9.75 o 
 -14   7  10      553.23      541.84     21.23 o 
 -13   7  10       19.76       21.77      8.56 o 
 -12   7  10      308.47      347.91     26.29 o 
 -11   7  10       23.12       19.56      7.48 o 
 -10   7  10       42.80       55.74      7.79 o 
  -9   7  10       31.37       30.01      7.02 o 
  -8   7  10      270.14      239.15     12.69 o 
  -7   7  10       18.15        8.22      7.01 o 
  -6   7  10        7.99       11.53     11.37 o 
  -5   7  10       13.48       18.36      7.37 o 
  -4   7  10       15.73       18.27      7.42 o 
  -3   7  10       42.07       34.54      8.19 o 
  -2   7  10      197.22      187.64     12.96 o 
  -1   7  10       20.37       31.47      7.97 o 
   0   7  10       99.28      120.03     11.09 o 
   1   7  10       45.45       37.87      8.76 o 
   2   7  10      172.47      159.40     12.30 o 
   3   7  10       34.22       38.59      8.90 o 
   4   7  10      447.75      491.98     24.46 o 
   5   7  10       34.22       58.28     10.80 o 
   6   7  10      607.00      567.83     22.93 o 
   7   7  10       15.16       40.65     10.00 o 
   8   7  10     1326.71     1267.93     35.31 o 
   9   7  10      128.26      121.24     13.37 o 
  10   7  10      223.76      206.31     15.99 o 
  11   7  10      211.80      219.50     17.12 o 
  12   7  10       92.46       75.11     13.49 o 
  13   7  10      112.73       98.44     13.97 o 
 -15   8  10      258.57      262.12     34.57 o 
 -14   8  10        3.62       20.54     11.76 o 
 -13   8  10      144.42      134.36     14.94 o 
 -12   8  10      118.62      123.81     14.27 o 
 -11   8  10      399.67      401.14     21.91 o 
 -10   8  10      209.83      180.67     20.32 o 
  -9   8  10       30.32       31.26      9.61 o 
  -8   8  10      123.49      104.53     22.41 o 
  -7   8  10       63.04       59.12     24.97 o 
  -6   8  10       36.32       28.10      9.21 o 
  -5   8  10       17.88        5.99     13.43 o 
  -4   8  10       58.66       69.17     11.13 o 
  -3   8  10       32.27       46.03      9.12 o 
  -2   8  10       53.72       43.43     13.25 o 
  -1   8  10       17.89       14.55      8.33 o 
   0   8  10      250.72      242.12     15.16 o 
   1   8  10      180.15      159.61     17.44 o 
   2   8  10      187.19      172.65     15.00 o 
   3   8  10      270.98      257.49     16.00 o 
   4   8  10        1.61        8.63      8.42 o 
   5   8  10      268.01      266.39     16.42 o 
 -35   1  11       13.30       32.34      6.69 o 
 -34   1  11       51.14       53.13      7.07 o 
 -33   1  11       56.75       56.86      7.01 o 
 -32   1  11      124.14      100.94      7.93 o 
 -31   1  11      116.45      105.82      7.93 o 
 -30   1  11      235.67      234.68     11.33 o 
 -29   1  11      264.68      309.07     11.55 o 
 -28   1  11      477.40      504.41     12.73 o 
 -27   1  11      345.31      388.08     11.57 o 
 -26   1  11      379.36      417.05     11.41 o 
 -25   1  11      185.29      209.49      9.18 o 
 -24   1  11      276.00      304.69     10.50 o 
 -23   1  11       44.96       59.39      5.90 o 
 -22   1  11      147.85      168.83      8.12 o 
 -21   1  11      582.26      488.68     11.39 o 
 -20   1  11      645.85      597.00     12.41 o 
 -19   1  11      117.49      109.12      6.44 o 
 -18   1  11      308.31      323.30      9.45 o 
 -17   1  11      650.87      658.21     12.64 o 
 -16   1  11     1536.68     1520.74     21.06 o 
 -15   1  11      155.76      123.40      7.49 o 
 -14   1  11        0.52        6.46      3.61 o 
 -13   1  11       16.22       21.40      3.91 o 
 -12   1  11       54.17       50.93      4.54 o 
 -11   1  11       56.33       38.42      4.19 o 
 -10   1  11      281.23      218.83      6.47 o 
  -9   1  11      806.82      683.38     10.67 o 
  -8   1  11      630.71      607.06     13.01 o 
  -7   1  11     1540.62     1444.28     17.17 o 
  -6   1  11      781.81      774.46     11.98 o 
  -5   1  11      337.09      318.47     27.51 o 
  -4   1  11     1093.15     1058.86     16.48 o 
  -3   1  11      610.40      583.49     10.90 o 
  -2   1  11      896.17      819.15     13.87 o 
  -1   1  11      488.54      414.54      9.27 o 
   0   1  11       27.55       15.96      3.83 o 
   1   1  11       29.75       41.24      5.16 o 
   2   1  11       34.42       24.53      5.39 o 
   3   1  11        0.40        4.16      4.62 o 
   4   1  11      131.29      135.06      7.91 o 
   5   1  11      664.92      673.44     28.50 o 
   6   1  11     1157.63     1240.66     21.37 o 
   7   1  11      169.85      128.31      7.66 o 
   8   1  11      222.10      271.31     11.27 o 
   9   1  11      646.57      631.29     14.34 o 
  10   1  11      411.46      390.30     11.50 o 
  11   1  11       74.83       65.38      7.01 o 
  12   1  11       78.62       83.89      7.73 o 
  13   1  11      140.20      122.89      8.60 o 
  14   1  11      131.81      114.90      9.47 o 
  15   1  11      400.93      409.12     15.02 o 
  16   1  11      232.87      230.39     12.85 o 
  17   1  11      930.88      993.19     24.05 o 
  18   1  11      117.75      116.42     14.42 o 
  19   1  11      537.36      601.10     18.97 o 
  20   1  11      128.09      110.37     12.75 o 
  21   1  11      285.62      292.39     15.45 o 
  22   1  11       74.72       61.51      9.89 o 
  23   1  11       28.84       30.03      9.84 o 
  24   1  11       13.13       29.40     10.11 o 
 -35   2  11      117.34      102.01     26.47 o 
 -34   2  11      240.03      234.71     12.07 o 
 -33   2  11      127.67      117.85      9.37 o 
 -32   2  11       72.27       73.80      8.16 o 
 -31   2  11       52.92       75.29      8.20 o 
 -30   2  11       81.41       92.63      8.43 o 
 -29   2  11       85.11       90.59      8.18 o 
 -28   2  11       67.26       65.20      6.93 o 
 -27   2  11      136.02      148.57      8.40 o 
 -26   2  11        3.97        5.13      4.90 o 
 -25   2  11       20.51       17.60      5.00 o 
 -24   2  11       37.32       32.10      5.31 o 
 -23   2  11      178.62      147.44      7.29 o 
 -22   2  11      322.17      312.28      9.86 o 
 -21   2  11      210.93      166.61      7.30 o 
 -20   2  11      294.31      247.62      8.71 o 
 -19   2  11       72.75       64.75      5.39 o 
 -18   2  11      211.08      201.43      7.59 o 
 -17   2  11       56.91       70.41      5.51 o 
 -16   2  11     1561.06     1468.86     21.25 o 
 -15   2  11     1813.26     1812.23     22.60 o 
 -14   2  11       33.52       56.04      5.03 o 
 -13   2  11      164.53      139.22      8.52 o 
 -12   2  11        6.86        8.68      3.74 o 
 -11   2  11      149.09      123.20      6.54 o 
 -10   2  11      293.33      258.50      8.51 o 
  -9   2  11     1520.14     1464.10     18.79 o 
  -8   2  11     1796.94     1892.27     22.54 o 
  -7   2  11      567.30      528.39     10.09 o 
  -6   2  11      922.76      919.76     14.01 o 
  -5   2  11      457.72      447.12     11.42 o 
  -4   2  11      750.78      725.43     12.66 o 
  -3   2  11      916.00      933.20     29.30 o 
  -2   2  11     1520.99     1574.18     20.82 o 
  -1   2  11      450.85      417.87      9.51 o 
   0   2  11      343.75      352.54      9.77 o 
   1   2  11       15.90       25.05      4.71 o 
   2   2  11      365.57      369.19     12.06 o 
   3   2  11       15.96       16.13      5.13 o 
   4   2  11     1219.06     1162.80     20.47 o 
   5   2  11     2433.91     2355.51     33.68 o 
   6   2  11       35.46       33.34      6.18 o 
   7   2  11      382.11      410.87     12.82 o 
   8   2  11      127.90      147.00     10.35 o 
   9   2  11      128.25       88.01     10.28 o 
  10   2  11      460.91      399.55     16.36 o 
  11   2  11      157.44      123.15     12.23 o 
  12   2  11      316.18      301.98     15.98 o 
  13   2  11       32.54       31.20      9.65 o 
  14   2  11       35.87       34.54     11.53 o 
  15   2  11        6.17        9.95      8.01 o 
  16   2  11       85.10       50.31      9.72 o 
  17   2  11       42.85       32.99      9.41 o 
  18   2  11       38.26       29.27     11.95 o 
  19   2  11       72.40       67.73     10.92 o 
  20   2  11       37.95       37.29      9.82 o 
  21   2  11       77.23       70.78     11.32 o 
  22   2  11      261.38      249.12     16.94 o 
  23   2  11      162.77      133.49     13.80 o 
  24   2  11      219.01      208.97     19.09 o 
 -33   3  11       68.57       68.93      9.85 o 
 -32   3  11      135.52      129.78      9.35 o 
 -31   3  11       28.15       30.78      6.82 o 
 -30   3  11      117.44       98.32      8.05 o 
 -29   3  11       28.87       41.82      6.77 o 
 -28   3  11      213.66      228.75     10.47 o 
 -27   3  11       89.20       89.32      7.57 o 
 -26   3  11      357.30      401.13     14.14 o 
 -25   3  11       78.99       68.38      6.74 o 
 -24   3  11      288.11      328.88     11.37 o 
 -23   3  11      207.51      186.86      8.69 o 
 -22   3  11      988.47      971.26     17.10 o 
 -21   3  11      190.20      181.52      8.32 o 
 -20   3  11     1028.40     1047.07     17.56 o 
 -19   3  11       59.84       51.93      5.60 o 
 -18   3  11      265.48      284.53      9.66 o 
 -17   3  11       72.18       54.57      5.45 o 
 -16   3  11      460.87      458.65     10.30 o 
 -15   3  11      464.36      432.81      9.89 o 
 -14   3  11      105.94      142.38      7.29 o 
 -13   3  11      203.48      187.25      7.83 o 
 -12   3  11      264.89      219.44      7.68 o 
 -11   3  11      514.08      479.07     10.14 o 
 -10   3  11      524.29      504.75     10.82 o 
  -9   3  11       17.04       13.19      4.28 o 
  -8   3  11      569.84      602.37     11.49 o 
  -7   3  11      841.17      782.96     14.51 o 
  -6   3  11      165.73      180.45      9.01 o 
  -5   3  11      135.87      127.54      6.53 o 
  -4   3  11      455.38      410.25     11.92 o 
  -3   3  11      544.96      581.23     17.43 o 
  -2   3  11       16.01       23.06      4.94 o 
  -1   3  11      473.74      450.27     12.82 o 
   0   3  11      802.96      842.23     16.80 o 
   1   3  11      423.68      359.41     10.97 o 
   2   3  11      171.02      177.31      9.79 o 
   3   3  11       64.16       63.89      7.78 o 
   4   3  11      236.13      200.57     11.16 o 
   5   3  11      346.43      351.98     15.21 o 
   6   3  11      167.98      165.85     10.85 o 
   7   3  11      313.73      322.60     14.16 o 
   8   3  11      128.69      158.96     10.91 o 
   9   3  11      566.19      542.39     16.93 o 
  10   3  11      413.19      453.71     15.73 o 
  11   3  11      550.94      519.98     16.81 o 
  12   3  11      457.84      489.77     19.65 o 
  13   3  11      129.44      110.01     12.14 o 
  14   3  11      101.59       91.92     11.15 o 
  15   3  11      611.53      665.66     25.07 o 
  16   3  11       38.66       36.01      9.56 o 
  17   3  11      144.87      129.88     12.66 o 
  18   3  11       20.32       16.83     13.85 o 
  19   3  11      197.41      139.86     13.77 o 
  20   3  11       46.33       49.83     11.04 o 
  21   3  11       58.88       37.74     10.68 o 
  22   3  11      137.46      153.47     14.94 o 
  23   3  11      406.28      422.22     38.67 o 
 -32   4  11      322.23      352.45     42.28 o 
 -31   4  11       81.81       58.41      8.95 o 
 -30   4  11      100.43      118.91     10.12 o 
 -29   4  11       24.91       23.71      6.93 o 
 -28   4  11       78.65       71.80      7.68 o 
 -27   4  11       47.13       41.53      6.71 o 
 -26   4  11        6.41       11.37      5.74 o 
 -25   4  11      255.11      261.71     10.77 o 
 -24   4  11      288.59      315.58     11.66 o 
 -23   4  11       65.77       94.81      7.28 o 
 -22   4  11      236.22      234.47      9.99 o 
 -21   4  11      116.51      124.97      7.81 o 
 -20   4  11      198.52      137.84      8.97 o 
 -19   4  11      369.48      364.60     11.55 o 
 -18   4  11      202.22      196.25      9.37 o 
 -17   4  11       90.71       90.66      7.08 o 
 -16   4  11       27.01       29.32      5.77 o 
 -15   4  11       73.50       62.85      6.99 o 
 -14   4  11      118.17       93.59      7.16 o 
 -13   4  11      425.79      388.17     14.79 o 
 -12   4  11      999.87      991.62     18.44 o 
 -11   4  11      371.56      323.02     13.69 o 
 -10   4  11      689.36      689.08     14.71 o 
  -9   4  11      136.02      142.72      8.43 o 
  -8   4  11      133.23      143.44      9.03 o 
  -7   4  11      128.70      148.42     10.53 o 
  -6   4  11      458.94      420.78     33.29 o 
  -5   4  11     1052.43      939.27     19.41 o 
  -4   4  11      185.45      216.39     11.78 o 
  -3   4  11       93.41       78.51      7.27 o 
  -2   4  11       80.04       73.48      7.13 o 
  -1   4  11      326.44      352.20     16.94 o 
   0   4  11      788.62      804.59     20.22 o 
   1   4  11      512.20      484.35     17.45 o 
   2   4  11      920.43      998.46     28.00 o 
   3   4  11      223.10      234.93     12.55 o 
   4   4  11      170.03      176.63     11.29 o 
   5   4  11       57.55       75.71      9.72 o 
   6   4  11       69.76       66.79      8.17 o 
   7   4  11      181.88      160.55     11.12 o 
   8   4  11      193.87      154.83     10.77 o 
   9   4  11      455.31      460.89     16.09 o 
  10   4  11       77.68       61.04      8.79 o 
  11   4  11      226.41      196.52     12.50 o 
  12   4  11       72.81       74.91     10.54 o 
  13   4  11      155.40      147.10     12.73 o 
  14   4  11      244.20      251.75     16.06 o 
  15   4  11        2.78       13.65      8.68 o 
  16   4  11       87.49       88.93     13.65 o 
  17   4  11       35.38       23.60      9.62 o 
  18   4  11       17.83       -2.00      9.08 o 
  19   4  11       49.78       36.02     10.44 o 
  20   4  11      190.61      201.19     32.53 o 
  21   4  11      141.03      101.73     13.23 o 
 -29   5  11       25.65       27.20      7.18 o 
 -28   5  11       19.87       19.38      6.50 o 
 -27   5  11      219.42      198.61     10.21 o 
 -26   5  11      205.52      212.52     12.33 o 
 -25   5  11       85.16       95.60      7.80 o 
 -24   5  11     1021.16     1019.61     19.09 o 
 -23   5  11       26.93       39.00      6.76 o 
 -22   5  11      586.31      645.42     15.51 o 
 -21   5  11      223.55      250.09     11.16 o 
 -20   5  11       37.32       30.72      6.28 o 
 -19   5  11      166.65      171.99     13.02 o 
 -18   5  11      197.02      217.97     11.39 o 
 -17   5  11       11.57       10.71      6.42 o 
 -16   5  11      206.52      213.23     11.16 o 
 -15   5  11      125.70       94.18      8.10 o 
 -14   5  11      128.71      134.50      8.50 o 
 -13   5  11      101.84      100.39      7.71 o 
 -12   5  11      556.63      528.92     14.10 o 
 -11   5  11      237.79      294.44     11.89 o 
 -10   5  11       69.77       80.44      7.61 o 
  -9   5  11      211.09      231.50     12.57 o 
  -8   5  11       49.07       53.58      7.66 o 
  -7   5  11      231.49      208.69     15.54 o 
  -6   5  11      270.39      284.05     22.84 o 
  -5   5  11      118.19       83.84      9.82 o 
  -4   5  11      407.22      438.46     17.66 o 
  -3   5  11      110.71      114.98     11.49 o 
  -2   5  11       94.15       90.17     10.25 o 
  -1   5  11      145.93      181.23     18.99 o 
   0   5  11      146.29      152.81     12.41 o 
   1   5  11      804.94      793.59     23.69 o 
   2   5  11      164.09      199.54     13.84 o 
   3   5  11       85.12       88.10     10.47 o 
   4   5  11      282.16      303.49     16.78 o 
   5   5  11       91.21       89.17     10.79 o 
   6   5  11       18.04       27.88      8.58 o 
   7   5  11      132.14      127.95     12.16 o 
   8   5  11      126.40      150.44     12.91 o 
   9   5  11       23.34        3.48      8.08 o 
  10   5  11      120.18      117.46     13.12 o 
  11   5  11      277.97      239.81     20.10 o 
  12   5  11       48.44       69.05     12.93 o 
  13   5  11      985.99      967.99     43.48 o 
  14   5  11      187.33      252.42     20.00 o 
  15   5  11      110.28       87.74     14.12 o 
  16   5  11      175.74      119.65     15.85 o 
  17   5  11       19.29       18.06     13.21 o 
  18   5  11       23.28      -13.26     13.26 o 
 -25   6  11      169.36      188.23     14.36 o 
 -24   6  11      148.54      125.88      8.59 o 
 -23   6  11      354.19      370.38     14.55 o 
 -22   6  11      225.18      223.51     22.17 o 
 -21   6  11      705.80      729.04     18.49 o 
 -20   6  11      196.03      215.01     11.57 o 
 -19   6  11       86.39       86.24      8.47 o 
 -18   6  11       34.16       18.82      6.66 o 
 -17   6  11      116.17      109.46      8.11 o 
 -16   6  11        0.56       11.21      6.06 o 
 -15   6  11      225.12      252.86     11.66 o 
 -14   6  11      420.58      467.88     17.31 o 
 -13   6  11      469.89      437.05     18.14 o 
 -12   6  11      147.81      152.58     10.33 o 
 -11   6  11       30.12       22.73      6.75 o 
 -10   6  11      452.11      417.46     14.52 o 
  -9   6  11       95.41      110.53     13.89 o 
  -8   6  11       41.50       32.02      6.87 o 
  -7   6  11       56.34       39.29     10.48 o 
  -6   6  11      242.62      224.74     14.51 o 
  -5   6  11      461.36      465.40     15.35 o 
  -4   6  11       25.87       22.24      6.79 o 
  -3   6  11       50.54       48.34      9.66 o 
  -2   6  11       83.78       89.83     11.09 o 
  -1   6  11      194.90      152.59     14.33 o 
   0   6  11       34.11       30.17      8.54 o 
   1   6  11      120.14      127.74     11.14 o 
   2   6  11      646.02      645.27     22.17 o 
   3   6  11      197.79      180.82     22.09 o 
   4   6  11      229.47      273.95     16.51 o 
   5   6  11        1.22       -5.40      8.13 o 
   6   6  11      224.01      273.81     16.93 o 
   7   6  11       77.71       68.90     12.65 o 
   8   6  11       48.88       36.00     14.12 o 
   9   6  11      235.63      245.53     24.62 o 
  10   6  11      309.06      253.34     33.17 o 
  11   6  11      519.09      572.90     23.43 o 
  12   6  11      153.81      108.94     27.15 o 
  13   6  11      341.69      331.69     19.96 o 
  14   6  11       75.21       39.71     11.35 o 
  15   6  11      197.76      132.41     20.56 o 
 -20   7  11      174.51      153.35     13.73 o 
 -19   7  11       13.79       36.08      8.95 o 
 -18   7  11      285.71      281.38     15.95 o 
 -17   7  11       65.08       69.18      9.96 o 
 -16   7  11       40.59       34.12      8.56 o 
 -15   7  11       80.63       98.20     10.75 o 
 -14   7  11      180.91      180.19     13.17 o 
 -13   7  11      205.77      192.10     14.94 o 
 -12   7  11       77.91       54.96     10.09 o 
 -11   7  11      121.90       93.03      9.96 o 
 -10   7  11      178.35      193.19     13.09 o 
  -9   7  11       92.12       90.65      9.34 o 
  -8   7  11      297.20      273.28     13.74 o 
  -7   7  11        4.92        9.74      7.40 o 
  -6   7  11       91.05       89.19      9.98 o 
  -5   7  11      187.37      199.98     24.95 o 
  -4   7  11        2.49        7.19      7.43 o 
  -3   7  11      162.12      121.24     12.83 o 
  -2   7  11      186.97      194.70     23.06 o 
  -1   7  11      177.30      162.57     12.67 o 
   0   7  11      270.86      281.23     15.95 o 
   1   7  11      145.91      152.08     13.86 o 
   2   7  11       89.70       71.27     10.36 o 
   3   7  11      147.12      134.67     12.32 o 
   4   7  11      156.03      168.81     13.53 o 
   5   7  11       75.37       82.65     19.77 o 
   6   7  11       44.01       29.24     18.73 o 
   7   7  11      123.46      113.59     14.43 o 
   8   7  11       11.43       12.19     10.30 o 
   9   7  11      115.27      112.14     13.74 o 
  -9   8  11      166.45      149.16     25.67 o 
  -8   8  11      245.31      225.29     32.95 o 
  -7   8  11      229.91      228.55     16.92 o 
  -6   8  11        2.22        0.57      9.45 o 
  -5   8  11        1.61       -6.91      8.51 o 
  -4   8  11      150.91      124.34     12.21 o 
  -3   8  11      129.70      126.33     12.22 o 
  -2   8  11       72.48       66.69     10.70 o 
  -1   8  11       96.50       99.07     33.66 o 
 -34   0  12      168.28      175.32     13.84 o 
 -33   0  12      102.60      103.49     11.52 o 
 -32   0  12      163.91      161.66     12.96 o 
 -31   0  12      451.17      460.98     17.98 o 
 -30   0  12      382.36      439.68     18.66 o 
 -29   0  12     1477.72     1593.06     32.91 o 
 -28   0  12      448.06      468.37     16.86 o 
 -27   0  12      242.09      248.32     14.84 o 
 -26   0  12      911.68      900.20     28.32 o 
 -25   0  12       43.80       63.01      8.38 o 
 -24   0  12     1213.28     1356.26     28.21 o 
 -23   0  12      775.13      771.35     19.96 o 
 -22   0  12      977.20      966.36     29.48 o 
 -21   0  12       37.83       72.41      9.10 o 
 -20   0  12     4898.07     4505.90     67.29 o 
 -19   0  12      360.72      457.24     19.21 o 
 -18   0  12     1481.36     1256.52     25.39 o 
 -17   0  12      411.73      424.24     26.25 o 
 -16   0  12       21.52       45.92      6.70 o 
 -15   0  12     1249.69     1233.21     24.33 o 
 -14   0  12      406.74      442.08     13.39 o 
 -13   0  12      705.82      676.54     22.81 o 
 -12   0  12      260.72      302.56     11.33 o 
 -11   0  12     1657.72     1640.28     28.80 o 
 -10   0  12      119.15      117.92      8.04 o 
  -9   0  12      549.47      562.95     14.29 o 
  -8   0  12     2787.94     3008.08    108.29 o 
  -7   0  12      193.69      338.77     31.93 o 
  -6   0  12    11556.20    11233.01    147.66 o 
  -5   0  12       84.15      176.33     22.99 o 
  -4   0  12     5148.19     5138.64     95.04 o 
  -3   0  12      329.70      393.65     14.62 o 
  -2   0  12       89.60      102.15      9.02 o 
  -1   0  12     1294.48     1224.89     41.41 o 
   0   0  12      227.32      236.14     15.58 o 
   1   0  12     1278.90     1231.67     33.38 o 
   2   0  12      534.21      531.54     20.86 o 
   3   0  12      796.18      786.40     25.41 o 
   4   0  12       15.05       16.46      8.68 o 
   5   0  12      953.30     1002.99     29.65 o 
   6   0  12      700.46      561.95     38.65 o 
   7   0  12      798.66      809.15     22.46 o 
   8   0  12     5949.46     5497.89     90.20 o 
   9   0  12       36.19       75.32     13.85 o 
  10   0  12     1707.98     1760.66     60.40 o 
  11   0  12      872.52      865.47     38.51 o 
  12   0  12     1028.58     1111.55     31.96 o 
  13   0  12       97.00       88.11     11.74 o 
  14   0  12     1220.60     1278.92     35.40 o 
  15   0  12      213.99      211.69     27.54 o 
  16   0  12      479.27      449.67     21.05 o 
  17   0  12      877.30      848.29     38.68 o 
  18   0  12      350.21      353.26     26.05 o 
  19   0  12      580.53      626.55     31.72 o 
  20   0  12      124.68      102.90     20.20 o 
  21   0  12       44.68       31.93     14.59 o 
  22   0  12       75.82       52.97     14.89 o 
 -34   1  12        0.76        2.65      6.06 o 
 -33   1  12      363.86      405.65     12.86 o 
 -32   1  12       43.38       36.96      6.48 o 
 -31   1  12       57.69       74.25      7.21 o 
 -30   1  12      181.45      203.46      9.60 o 
 -29   1  12      155.06      188.17     11.87 o 
 -28   1  12       97.63       88.46      7.76 o 
 -27   1  12       33.29       32.81      6.13 o 
 -26   1  12       94.77       83.90      7.02 o 
 -25   1  12      182.00      167.40      8.81 o 
 -24   1  12       15.79       22.86      5.38 o 
 -23   1  12      133.20      120.51      7.55 o 
 -22   1  12      468.41      460.96     11.77 o 
 -21   1  12      567.09      584.14     12.79 o 
 -20   1  12      987.06      961.73     18.11 o 
 -19   1  12      256.21      205.65     16.66 o 
 -18   1  12      834.59      874.94     15.39 o 
 -17   1  12     1561.49     1481.17     21.21 o 
 -16   1  12      284.61      288.59      9.49 o 
 -15   1  12      125.05       94.01      5.93 o 
 -14   1  12      200.63      226.00      8.42 o 
 -13   1  12      212.86      224.72      8.38 o 
 -12   1  12      437.07      426.93      9.96 o 
 -11   1  12      542.24      564.57     11.28 o 
 -10   1  12       69.54       71.05      4.64 o 
  -9   1  12      359.27      370.05      8.23 o 
  -8   1  12      443.85      388.21      8.78 o 
  -7   1  12      757.39      709.89     11.94 o 
  -6   1  12      515.24      464.85     12.68 o 
  -5   1  12     1128.12     1065.29     15.91 o 
  -4   1  12      655.44      545.00     15.98 o 
  -3   1  12      189.46      162.80      7.09 o 
  -2   1  12      133.79      157.75     10.96 o 
  -1   1  12      775.22      789.04     16.38 o 
   0   1  12      580.13      556.27     15.15 o 
   1   1  12       99.45       80.20      8.84 o 
   2   1  12       99.25       82.81      7.27 o 
   3   1  12      258.15      260.04     10.70 o 
   4   1  12      168.49      154.14      8.61 o 
   5   1  12      866.64      819.20     18.67 o 
   6   1  12      928.60      983.32     19.06 o 
   7   1  12      595.30      577.07     14.57 o 
   8   1  12      604.00      591.42     15.65 o 
   9   1  12      367.66      418.83     13.46 o 
  10   1  12      212.52      150.87     10.53 o 
  11   1  12      158.90      184.30     11.59 o 
  12   1  12       35.63       61.98     12.97 o 
  13   1  12      184.10      159.80     12.94 o 
  14   1  12      161.16      180.24     14.41 o 
  15   1  12       39.99       33.37      9.12 o 
  16   1  12      212.57      221.75     15.17 o 
  17   1  12       68.09       44.43     11.41 o 
  18   1  12      190.73      182.05     14.42 o 
  19   1  12       83.38       88.58     11.83 o 
  20   1  12       55.16       40.29     10.55 o 
  21   1  12      331.79      352.85     19.37 o 
  22   1  12        1.05       13.98     13.14 o 
 -33   2  12      376.69      378.32     17.74 o 
 -32   2  12       21.82       21.57      7.16 o 
 -31   2  12      418.68      416.28     14.45 o 
 -30   2  12      372.76      380.50     13.86 o 
 -29   2  12      306.88      294.63     12.35 o 
 -28   2  12      615.94      655.35     15.90 o 
 -27   2  12      891.09      933.83     19.66 o 
 -26   2  12      364.39      360.85     11.67 o 
 -25   2  12      454.92      469.61     12.27 o 
 -24   2  12     1190.69     1118.81     19.05 o 
 -23   2  12       82.28      124.79      7.65 o 
 -22   2  12     2353.58     2233.97     30.45 o 
 -21   2  12        8.24       22.66      5.07 o 
 -20   2  12      487.59      461.94     11.46 o 
 -19   2  12       84.00       74.93      6.22 o 
 -18   2  12      536.23      495.27     11.59 o 
 -17   2  12      151.02      162.66      7.34 o 
 -16   2  12      821.90      734.75     13.02 o 
 -15   2  12      656.00      673.98     12.38 o 
 -14   2  12        9.78        5.39      4.08 o 
 -13   2  12      783.83      750.73     12.87 o 
 -12   2  12      179.49      162.30      7.18 o 
 -11   2  12      250.28      304.94      8.61 o 
 -10   2  12     3385.12     3406.58     36.62 o 
  -9   2  12      108.89      113.55      6.03 o 
  -8   2  12     2419.63     2478.10     30.16 o 
  -7   2  12      108.26      110.66      6.15 o 
  -6   2  12     1212.40     1277.56     17.71 o 
  -5   2  12       46.95       38.27      4.76 o 
  -4   2  12     2020.03     2032.92     26.48 o 
  -3   2  12      252.53      265.67      8.66 o 
  -2   2  12     3585.29     3664.80     43.92 o 
  -1   2  12      207.65      268.20      8.80 o 
   0   2  12      378.67      397.74     12.08 o 
   1   2  12      791.04      765.39     17.92 o 
   2   2  12        4.85       11.28      5.13 o 
   3   2  12      659.22      687.52     15.53 o 
   4   2  12      988.58      909.45     18.59 o 
   5   2  12       91.65      101.30      8.14 o 
   6   2  12      683.90      674.40     16.80 o 
   7   2  12      128.56      127.41     10.19 o 
   8   2  12      534.26      525.74     23.90 o 
   9   2  12       19.05       32.21      7.28 o 
  10   2  12     2339.34     2255.72     40.76 o 
  11   2  12       41.06       66.50      9.79 o 
  12   2  12     1746.01     1703.22     37.84 o 
  13   2  12      372.71      329.61     16.92 o 
  14   2  12      443.91      450.39     18.60 o 
  15   2  12      681.54      695.84     23.03 o 
  16   2  12      524.03      554.91     20.85 o 
  17   2  12      427.37      466.31     21.74 o 
  18   2  12      367.61      358.38     19.04 o 
  19   2  12      270.45      223.84     15.90 o 
  20   2  12       29.00       37.60     10.79 o 
  21   2  12      307.74      282.79     18.12 o 
 -32   3  12       78.62       70.58      9.11 o 
 -31   3  12      100.50       93.88      8.92 o 
 -30   3  12      165.21      160.59     10.28 o 
 -29   3  12       41.36       54.27      8.28 o 
 -28   3  12      194.51      194.42     10.45 o 
 -27   3  12      223.55      206.19     10.61 o 
 -26   3  12      119.65      138.78      8.68 o 
 -25   3  12      767.80      741.07     17.61 o 
 -24   3  12       64.68       91.55      7.34 o 
 -23   3  12      678.70      681.27     14.60 o 
 -22   3  12        7.63       20.04      5.40 o 
 -21   3  12       38.76       50.28      6.20 o 
 -20   3  12      248.69      223.09      9.21 o 
 -19   3  12       63.87       67.73      6.39 o 
 -18   3  12       86.26       80.05      6.25 o 
 -17   3  12      166.15      199.25      8.71 o 
 -16   3  12      165.78      186.31      8.96 o 
 -15   3  12      902.33      854.94     16.19 o 
 -14   3  12       63.51       74.15      7.61 o 
 -13   3  12      354.63      344.08      9.88 o 
 -12   3  12      328.38      337.20      9.10 o 
 -11   3  12      157.80      141.27      7.22 o 
 -10   3  12       81.95       68.03      5.93 o 
  -9   3  12       93.66       91.75      5.99 o 
  -8   3  12       70.58       63.06      5.43 o 
  -7   3  12      154.64      132.35      6.81 o 
  -6   3  12      179.54      155.57      6.92 o 
  -5   3  12      219.79      222.77      8.56 o 
  -4   3  12      137.27      138.17      7.08 o 
  -3   3  12       42.19       37.64      5.28 o 
  -2   3  12      178.97      223.06     11.57 o 
  -1   3  12      277.49      245.91     10.46 o 
   0   3  12      457.17      445.12     12.54 o 
   1   3  12      466.81      481.77     14.25 o 
   2   3  12       56.50       42.80      7.81 o 
   3   3  12      663.29      630.95     18.23 o 
   4   3  12       73.17       72.62      8.44 o 
   5   3  12       87.87       77.13      8.60 o 
   6   3  12      182.21      219.98     12.65 o 
   7   3  12       38.31       31.79      7.59 o 
   8   3  12      425.97      431.27     15.70 o 
   9   3  12       18.23       25.92      7.55 o 
  10   3  12        6.39        5.67      6.99 o 
  11   3  12      469.83      472.07     16.90 o 
  12   3  12       62.73       74.29     10.64 o 
  13   3  12      742.87      750.16     24.00 o 
  14   3  12       81.43       64.64     10.69 o 
  15   3  12      358.05      347.79     18.86 o 
  16   3  12      348.28      404.65     19.82 o 
  17   3  12       33.46       24.86      9.83 o 
  18   3  12      200.92      186.34     20.86 o 
  19   3  12      128.65      115.75     13.66 o 
  20   3  12       52.61       40.14     11.10 o 
 -30   4  12       37.14       52.72      8.83 o 
 -29   4  12      320.37      315.62     18.81 o 
 -28   4  12      328.79      305.91     12.09 o 
 -27   4  12      235.11      236.60     10.68 o 
 -26   4  12     1476.68     1447.73     23.46 o 
 -25   4  12       32.63       69.22      7.27 o 
 -24   4  12      471.12      441.82     12.60 o 
 -23   4  12      147.55      174.27      9.32 o 
 -22   4  12      150.44      138.49      9.00 o 
 -21   4  12      140.53      139.41     11.03 o 
 -20   4  12      275.14      219.00     12.88 o 
 -19   4  12      654.09      609.89     14.56 o 
 -18   4  12      862.63      876.79     19.47 o 
 -17   4  12      865.51      888.46     17.23 o 
 -16   4  12      510.40      491.72     12.61 o 
 -15   4  12       38.64       50.28      6.26 o 
 -14   4  12      221.34      213.50      9.53 o 
 -13   4  12       41.72       63.42      7.52 o 
 -12   4  12     1095.39     1096.21     22.21 o 
 -11   4  12      105.47       99.50      8.20 o 
 -10   4  12     1163.09     1213.19     21.81 o 
  -9   4  12       44.57       58.91      6.60 o 
  -8   4  12      982.04      987.74     19.10 o 
  -7   4  12      205.17      211.41      9.92 o 
  -6   4  12     1178.34     1238.57     23.74 o 
  -5   4  12      238.76      236.77     13.42 o 
  -4   4  12      767.65      822.23     27.56 o 
  -3   4  12       64.90       56.42     12.75 o 
  -2   4  12     1194.46     1231.35     30.50 o 
  -1   4  12      244.47      279.95     23.04 o 
   0   4  12     1129.74     1152.18     25.79 o 
   1   4  12       29.05       45.69      7.67 o 
   2   4  12      112.06       83.88     10.43 o 
   3   4  12       42.20       46.64      8.58 o 
   4   4  12      569.71      550.55     24.44 o 
   5   4  12      497.66      556.69     17.78 o 
   6   4  12     1175.27     1223.46     27.39 o 
   7   4  12      750.91      750.58     20.88 o 
   8   4  12      547.13      585.19     18.54 o 
   9   4  12      157.35      156.18     11.79 o 
  10   4  12      128.18      115.95     13.35 o 
  11   4  12       64.88       49.96      8.79 o 
  12   4  12      501.09      478.53     19.77 o 
  13   4  12       34.93       51.60     10.69 o 
  14   4  12     1376.55     1357.62     44.14 o 
  15   4  12      407.23      451.03     20.76 o 
  16   4  12      522.06      545.18     21.91 o 
  17   4  12      182.34      121.85     13.57 o 
  18   4  12       16.09       32.24     10.82 o 
 -27   5  12      168.44      148.75     10.92 o 
 -26   5  12       91.64       81.69      8.96 o 
 -25   5  12      110.64       84.46      9.77 o 
 -24   5  12      228.03      239.15     11.48 o 
 -23   5  12      123.14      137.77      9.45 o 
 -22   5  12      151.66      164.01      9.84 o 
 -21   5  12      143.92      119.13      9.02 o 
 -20   5  12      112.10      132.71      8.97 o 
 -19   5  12      191.60      199.42     10.16 o 
 -18   5  12       30.58       27.81      6.77 o 
 -17   5  12       32.13       39.92      7.39 o 
 -16   5  12       38.84       32.32      7.17 o 
 -15   5  12       19.08       12.51      6.58 o 
 -14   5  12       68.81       59.30      8.02 o 
 -13   5  12       55.75       72.87      7.60 o 
 -12   5  12      262.67      253.41     11.24 o 
 -11   5  12       41.75       48.22      7.52 o 
 -10   5  12       80.81       98.63      8.95 o 
  -9   5  12        0.56       -1.85      6.05 o 
  -8   5  12       77.10       80.40      9.03 o 
  -7   5  12       81.38       79.48     11.39 o 
  -6   5  12       27.03       23.61      8.13 o 
  -5   5  12      148.06      201.15     14.31 o 
  -4   5  12       39.97       29.13      8.50 o 
  -3   5  12        1.19        5.57      7.64 o 
  -2   5  12       38.69       23.23      8.49 o 
  -1   5  12       43.55       59.95      9.23 o 
   0   5  12      431.66      434.04     16.54 o 
   1   5  12       42.78       51.00      9.64 o 
   2   5  12       43.99       41.12      9.59 o 
   3   5  12       44.25       37.65     11.52 o 
   4   5  12       17.63       18.78      8.50 o 
   5   5  12       25.63       41.25      9.62 o 
   6   5  12       13.88       17.99      8.59 o 
   7   5  12      134.57      145.86     13.19 o 
   8   5  12       69.48       66.44     10.81 o 
   9   5  12      253.15      249.60     16.77 o 
  10   5  12       95.69       86.68     11.68 o 
  11   5  12       67.56       63.33     13.04 o 
  12   5  12      294.45      277.47     20.74 o 
  13   5  12      237.68      252.47     29.09 o 
  14   5  12      199.99      224.67     23.55 o 
  15   5  12      225.94      255.51     20.67 o 
 -23   6  12       66.49       70.42      7.47 o 
 -22   6  12      416.59      375.31     15.24 o 
 -21   6  12       27.89       32.17      8.16 o 
 -20   6  12      301.96      348.26     17.43 o 
 -19   6  12      152.56      146.76     12.25 o 
 -18   6  12       89.15       85.11     14.28 o 
 -17   6  12      227.85      277.42     15.25 o 
 -16   6  12       46.19       41.32      8.62 o 
 -15   6  12      100.01      122.17     10.78 o 
 -14   6  12       76.73       81.56     10.88 o 
 -13   6  12       27.87       26.26      9.41 o 
 -12   6  12       90.37       94.76     10.52 o 
 -11   6  12       26.45       18.30     12.64 o 
 -10   6  12      128.35      142.09     13.19 o 
  -9   6  12      138.48      151.59     13.12 o 
  -8   6  12      623.47      693.80     23.21 o 
  -7   6  12       15.46       26.09      8.88 o 
  -6   6  12      415.96      430.35     18.81 o 
  -5   6  12       20.34       33.26     10.30 o 
  -4   6  12      552.80      563.16     21.38 o 
  -3   6  12      158.48      168.96     14.40 o 
  -2   6  12       94.13      104.81     10.79 o 
  -1   6  12       43.76       42.52      9.12 o 
   0   6  12       56.90       63.31      9.87 o 
   1   6  12       12.44       18.29      8.18 o 
   2   6  12       85.20       90.57     10.63 o 
   3   6  12      155.71      180.64     14.85 o 
   4   6  12       79.59       81.38     11.63 o 
   5   6  12      141.86      126.65     13.34 o 
   6   6  12      206.43      221.32     20.06 o 
   7   6  12      171.54      170.29     17.23 o 
   8   6  12      170.94      121.56     19.29 o 
   9   6  12       47.11       34.52     19.63 o 
  10   6  12      614.11      629.70     34.88 o 
  11   6  12       40.34       45.17     15.95 o 
 -17   7  12       46.31       38.55      9.31 o 
 -16   7  12       25.47       29.53      8.87 o 
 -15   7  12       34.74       29.13      8.97 o 
 -14   7  12      213.96      207.54     15.40 o 
 -13   7  12      103.10      104.65     11.52 o 
 -12   7  12      102.80      108.65     11.80 o 
 -11   7  12      199.53      212.28     15.83 o 
 -10   7  12      147.54      183.82     12.05 o 
  -9   7  12      264.85      266.60     14.21 o 
  -8   7  12        7.69       22.76      8.59 o 
  -7   7  12      203.02      238.24     14.72 o 
  -6   7  12        5.30        3.81      7.69 o 
  -5   7  12      107.13      102.14     12.11 o 
  -4   7  12       16.25       25.59      8.72 o 
  -3   7  12      242.18      212.36     14.16 o 
  -2   7  12      171.07      183.77     13.78 o 
  -1   7  12      262.13      249.84     15.61 o 
   0   7  12       45.29       36.66     14.87 o 
   1   7  12       46.91       31.03      9.30 o 
   2   7  12      156.70      132.97     12.69 o 
   3   7  12       35.39       26.37      9.42 o 
   4   7  12       52.52       53.32     10.33 o 
   5   7  12       40.77       37.01      9.90 o 
 -32   1  13      174.31      164.67      9.08 o 
 -31   1  13      415.72      436.00     13.01 o 
 -30   1  13      252.59      218.12      9.77 o 
 -29   1  13       90.05       93.38      7.46 o 
 -28   1  13      598.42      592.01     13.54 o 
 -27   1  13      318.00      341.12     11.68 o 
 -26   1  13      286.45      301.28     10.83 o 
 -25   1  13       23.03       13.04      5.14 o 
 -24   1  13      387.60      398.80     10.96 o 
 -23   1  13      233.57      198.34     13.07 o 
 -22   1  13      807.38      848.70     15.13 o 
 -21   1  13     1150.38     1099.71     17.40 o 
 -20   1  13      620.07      594.18     12.79 o 
 -19   1  13      565.44      605.03     12.17 o 
 -18   1  13      189.06      178.62      7.48 o 
 -17   1  13     1116.51     1170.68     17.33 o 
 -16   1  13       96.11       88.96      5.73 o 
 -15   1  13       26.61       40.20      4.74 o 
 -14   1  13      180.12      164.89      6.73 o 
 -13   1  13      398.68      447.84      9.55 o 
 -12   1  13       71.21       65.59      4.79 o 
 -11   1  13      125.82      120.24      6.33 o 
 -10   1  13      243.50      261.76      7.60 o 
  -9   1  13       29.84       25.46      4.51 o 
  -8   1  13       68.87       71.13      5.53 o 
  -7   1  13       13.51       15.62      4.12 o 
  -6   1  13       14.05       23.67      4.10 o 
  -5   1  13       70.27       64.97      6.34 o 
  -4   1  13       13.93       24.69      6.38 o 
  -3   1  13      108.78       94.80      8.57 o 
  -2   1  13      161.07      157.70      9.91 o 
  -1   1  13      161.02      193.30     12.02 o 
   0   1  13      195.77      164.00     12.27 o 
   1   1  13      318.04      377.28     13.31 o 
   2   1  13       28.84       32.61      6.91 o 
   3   1  13      217.41      291.65     13.01 o 
   4   1  13      540.90      548.82     21.96 o 
   5   1  13      331.99      417.27     13.97 o 
   6   1  13      249.41      181.27     12.30 o 
   7   1  13      887.80      924.32     26.97 o 
   8   1  13      526.93      543.43     40.21 o 
   9   1  13      546.68      560.22     16.10 o 
  10   1  13      544.22      615.79     20.97 o 
  11   1  13      173.35      132.36     11.93 o 
  12   1  13       49.57       59.47     10.28 o 
  13   1  13      256.82      226.98     15.33 o 
  14   1  13      169.45      146.74     12.83 o 
  15   1  13      562.71      570.90     21.33 o 
  16   1  13      121.10      146.03     13.66 o 
  17   1  13      436.47      452.62     19.68 o 
  18   1  13      185.83      120.20     13.23 o 
  19   1  13      359.49      425.50     21.17 o 
  20   1  13      101.60       59.66     22.45 o 
 -32   2  13      271.02      298.98     14.34 o 
 -31   2  13       20.65       31.74      7.62 o 
 -30   2  13       11.51        3.80      6.43 o 
 -29   2  13       20.24       23.87      7.03 o 
 -28   2  13       21.41       24.72      6.78 o 
 -27   2  13       84.41       96.95      8.59 o 
 -26   2  13       54.87       84.45      8.06 o 
 -25   2  13       24.07       10.84      6.01 o 
 -24   2  13       70.07       71.50      6.88 o 
 -23   2  13      171.00      202.00      9.58 o 
 -22   2  13      138.86      102.43      9.32 o 
 -21   2  13      226.24      203.10      8.98 o 
 -20   2  13      236.54      311.27     10.89 o 
 -19   2  13      256.89      175.83     14.62 o 
 -18   2  13      920.80      871.33     15.90 o 
 -17   2  13      108.82       87.13      6.51 o 
 -16   2  13      140.20      144.87      7.79 o 
 -15   2  13      134.31      109.20      6.90 o 
 -14   2  13       53.23       45.22      5.34 o 
 -13   2  13       51.96       64.67      6.34 o 
 -12   2  13        5.20        1.66      4.68 o 
 -11   2  13        0.77       -0.91      4.85 o 
 -10   2  13       79.55       78.06      6.93 o 
  -9   2  13      470.57      422.12     11.90 o 
  -8   2  13      246.80      252.32      9.78 o 
  -7   2  13       40.94       29.21      4.83 o 
  -6   2  13       89.87       84.51      6.46 o 
  -5   2  13      118.40       82.21      6.21 o 
  -4   2  13      913.06      852.68     15.02 o 
  -3   2  13       52.69       50.70      5.79 o 
  -2   2  13        0.39        3.75      5.03 o 
  -1   2  13        3.99       -3.32      4.84 o 
   0   2  13       58.24       66.42      7.62 o 
   1   2  13       98.30      113.51      9.89 o 
   2   2  13      214.67      222.61     10.49 o 
   3   2  13       78.57       48.00      6.76 o 
   4   2  13      195.36      196.63     13.71 o 
   5   2  13      694.10      652.90     19.17 o 
   6   2  13      582.67      589.70     18.42 o 
   7   2  13      124.29      127.68     10.55 o 
   8   2  13      381.23      414.94     16.25 o 
   9   2  13      323.31      351.07     16.38 o 
  10   2  13       73.84       70.63      9.18 o 
  11   2  13      105.57      127.59     12.76 o 
  12   2  13       47.52       47.74     10.26 o 
  13   2  13       55.17       54.10     10.58 o 
  14   2  13       59.49       59.91     10.78 o 
  15   2  13       49.19       48.65     10.61 o 
  16   2  13       34.44       44.53     18.93 o 
  17   2  13       26.69       23.13     10.18 o 
  18   2  13       21.96        8.85      9.91 o 
  19   2  13      133.97       85.90     14.66 o 
 -30   3  13      210.91      184.37     11.51 o 
 -29   3  13      372.48      386.78     14.41 o 
 -28   3  13      111.59       86.17      8.29 o 
 -27   3  13       33.83       40.68      7.51 o 
 -26   3  13      217.55      215.43     11.19 o 
 -25   3  13       69.37       63.53      7.67 o 
 -24   3  13      147.14      183.14     13.16 o 
 -23   3  13      260.29      301.64     15.86 o 
 -22   3  13       58.86       61.80      7.28 o 
 -21   3  13      159.55      119.59      8.56 o 
 -20   3  13      254.13      256.28     11.18 o 
 -19   3  13      296.56      234.01     11.54 o 
 -18   3  13      560.18      553.61     14.73 o 
 -17   3  13      514.77      525.48     13.11 o 
 -16   3  13      651.35      651.69     14.50 o 
 -15   3  13     1217.07     1200.66     20.26 o 
 -14   3  13      102.73       93.40     10.23 o 
 -13   3  13      123.08      159.90      9.29 o 
 -12   3  13       58.05       66.64      6.05 o 
 -11   3  13       35.50       43.65      5.35 o 
 -10   3  13      257.98      219.61     11.32 o 
  -9   3  13      302.77      282.28      9.32 o 
  -8   3  13      280.18      315.32     10.03 o 
  -6   3  13     1566.98     1561.89     21.13 o 
  -5   3  13      123.47      106.37      7.45 o 
  -4   3  13      520.10      538.31     12.09 o 
  -3   3  13      562.30      588.43     12.64 o 
  -2   3  13       32.65       37.52      5.76 o 
  -1   3  13       55.24       56.06      7.47 o 
   0   3  13       56.33       44.21      6.95 o 
   1   3  13      237.70      287.07     13.23 o 
   2   3  13      540.60      558.13     41.06 o 
   3   3  13      923.89     1009.12     24.43 o 
   4   3  13      225.23      170.46     17.93 o 
   5   3  13      529.33      550.36     18.00 o 
   6   3  13      617.51      618.34     19.13 o 
   7   3  13      113.48       67.06      8.92 o 
   8   3  13      356.11      389.20     16.33 o 
   9   3  13       41.13       28.31     10.53 o 
  10   3  13      127.37      105.76     11.83 o 
  11   3  13       63.95       47.26     10.04 o 
  12   3  13       96.65       98.00     12.09 o 
  13   3  13       95.68       57.83     10.70 o 
  14   3  13       61.00       62.71     11.20 o 
  15   3  13      259.63      298.98     18.43 o 
  16   3  13      199.99      181.86     14.92 o 
  17   3  13      395.41      415.00     21.56 o 
  18   3  13        8.55        6.99     14.46 o 
 -28   4  13      109.03      110.66     10.13 o 
 -27   4  13      160.48      143.90     10.12 o 
 -26   4  13      188.31      160.76     10.62 o 
 -25   4  13      397.44      453.44     14.39 o 
 -24   4  13       37.54       39.05      7.06 o 
 -23   4  13      301.11      367.88     19.83 o 
 -22   4  13      175.63      181.61     10.21 o 
 -21   4  13       39.67       38.03      6.76 o 
 -20   4  13       65.17       45.78      6.82 o 
 -19   4  13       44.11       43.70      6.72 o 
 -18   4  13      220.72      219.82     10.03 o 
 -17   4  13      210.47      224.62     10.08 o 
 -16   4  13      833.53      839.55     18.58 o 
 -15   4  13      485.04      468.94     16.66 o 
 -14   4  13      167.49      198.82     11.36 o 
 -13   4  13      260.29      293.35     16.17 o 
 -12   4  13      692.15      671.99     16.01 o 
 -11   4  13      333.15      307.31     14.05 o 
 -10   4  13      142.26      177.39      9.22 o 
  -9   4  13       37.95       54.09      6.86 o 
  -8   4  13       49.50       56.29      6.90 o 
  -7   4  13       10.20        1.73      5.79 o 
  -6   4  13       12.94       17.13      6.93 o 
  -5   4  13       33.44       27.15      7.75 o 
  -4   4  13       23.08       24.31      7.45 o 
  -3   4  13       61.97       53.77      9.30 o 
  -2   4  13      585.22      599.38     18.94 o 
  -1   4  13      425.10      389.73     15.82 o 
   0   4  13      161.57      168.23     13.38 o 
   1   4  13       97.95       82.61     10.77 o 
   2   4  13      892.22      860.34     25.83 o 
   3   4  13      418.65      340.38     47.79 o 
   4   4  13      322.55      378.52     16.57 o 
   5   4  13      390.03      444.64     16.68 o 
   6   4  13       50.02       58.45      9.18 o 
   7   4  13      148.59      158.96     12.22 o 
   8   4  13       85.91       97.74     10.61 o 
   9   4  13      101.32       73.96      9.81 o 
  10   4  13      136.63      134.32     14.30 o 
  11   4  13       74.91       90.18     12.17 o 
  12   4  13      182.23      141.12     15.35 o 
  13   4  13      437.04      546.95     48.80 o 
  14   4  13      122.63       99.41     12.97 o 
  15   4  13       48.62       32.93     10.87 o 
 -25   5  13       13.08       13.17      7.43 o 
 -24   5  13       35.81       29.10      8.45 o 
 -23   5  13       70.22       62.93      9.44 o 
 -22   5  13      254.63      252.58     13.48 o 
 -21   5  13       48.75       48.73      7.38 o 
 -20   5  13      175.47      206.92     11.48 o 
 -19   5  13      433.92      471.84     16.36 o 
 -18   5  13      147.65      145.65     10.87 o 
 -17   5  13      161.79      152.84     15.62 o 
 -16   5  13      320.90      327.45     13.63 o 
 -15   5  13      406.99      425.06     14.31 o 
 -14   5  13      681.95      673.69     18.18 o 
 -13   5  13      345.11      382.44     18.06 o 
 -12   5  13      253.07      212.09     16.16 o 
 -11   5  13      499.52      528.56     16.36 o 
 -10   5  13     1229.40     1292.34     25.86 o 
  -9   5  13      184.86      150.30     13.59 o 
  -8   5  13      659.90      620.09     17.40 o 
  -7   5  13       10.95       -2.27      7.29 o 
  -6   5  13       24.73       19.91      8.92 o 
  -5   5  13      421.89      389.37     26.16 o 
  -4   5  13      376.06      377.00     19.40 o 
  -2   5  13      839.66      863.82     23.82 o 
  -1   5  13      581.79      599.75     19.93 o 
   0   5  13      283.02      272.95     15.48 o 
   1   5  13      528.71      520.79     21.16 o 
   2   5  13      437.68      458.06     20.10 o 
   3   5  13      250.76      224.20     15.82 o 
   4   5  13      374.36      439.77     19.81 o 
   5   5  13      230.14      267.51     17.36 o 
   6   5  13      187.39      144.07     13.48 o 
   7   5  13       95.63      110.61     12.72 o 
   8   5  13       62.03       74.82     12.00 o 
   9   5  13      113.24       83.16     12.04 o 
  10   5  13      152.11      170.69     15.58 o 
  11   5  13       33.27       21.05     15.64 o 
  12   5  13       14.13        9.61     11.47 o 
 -20   6  13       75.33       76.01     10.51 o 
 -19   6  13       92.51      139.86     11.33 o 
 -18   6  13       31.20       52.94      9.48 o 
 -17   6  13       62.06       50.92      9.16 o 
 -16   6  13      100.67      143.82     13.73 o 
 -15   6  13      511.95      475.49     41.69 o 
 -14   6  13      995.71     1014.79     35.78 o 
 -12   6  13     1261.31     1340.07     30.60 o 
 -11   6  13      197.91      180.57     14.30 o 
 -10   6  13      175.62      223.76     14.51 o 
  -9   6  13      125.67      162.79     12.87 o 
  -8   6  13       28.38       18.70      8.99 o 
  -7   6  13       23.48       20.79      9.08 o 
  -6   6  13       46.86       44.21     10.16 o 
  -5   6  13       42.78       53.69     10.90 o 
  -4   6  13       60.39       41.24     10.35 o 
  -3   6  13       76.97       63.89      9.95 o 
  -2   6  13      401.38      435.05     19.28 o 
   0   6  13     1712.79     1816.34     38.19 o 
   1   6  13      433.53      385.94     57.64 o 
   2   6  13      958.23     1012.49     29.15 o 
   3   6  13       89.13      108.44     11.99 o 
   4   6  13      138.13      169.27     15.39 o 
   5   6  13       36.15       24.05     10.67 o 
   6   6  13       40.42       44.02     11.08 o 
   7   6  13      108.72      103.56     24.77 o 
 -11   7  13       37.45       42.55     23.97 o 
 -10   7  13       70.06       46.00     11.07 o 
  -9   7  13      138.57      142.90     14.22 o 
  -8   7  13      206.30      211.25     16.54 o 
  -7   7  13      147.55      119.19     14.76 o 
  -6   7  13      330.10      364.95     23.72 o 
  -5   7  13       91.20       53.24     13.09 o 
  -4   7  13      203.20      191.80     18.57 o 
  -3   7  13      148.13      191.68     18.97 o 
  -2   7  13       21.61       -4.69     19.47 o 
 -31   0  14      321.02      356.54     18.01 o 
 -30   0  14      363.48      359.71     19.02 o 
 -29   0  14      222.60      219.63     14.27 o 
 -28   0  14      295.62      212.36     22.17 o 
 -27   0  14      845.22      865.54     23.29 o 
 -26   0  14     1018.71     1050.65     25.65 o 
 -25   0  14       16.53       46.97      8.51 o 
 -24   0  14     1329.42     1292.82     28.35 o 
 -23   0  14      119.29      142.77     11.13 o 
 -22   0  14      845.19      840.05     21.63 o 
 -21   0  14      790.23      775.35     20.39 o 
 -20   0  14      982.35      936.10     36.96 o 
 -19   0  14      167.49      209.17     12.30 o 
 -18   0  14       76.85       81.56      8.76 o 
 -17   0  14       96.96       98.53     11.40 o 
 -16   0  14        4.19       12.04      6.35 o 
 -15   0  14       61.23       43.80      6.93 o 
 -14   0  14       97.59      109.06      8.76 o 
 -13   0  14       40.12       35.17      6.59 o 
 -12   0  14      989.19      982.96     21.34 o 
 -11   0  14       93.14      109.23      8.33 o 
 -10   0  14     1284.15     1400.71     30.34 o 
  -9   0  14       20.67       12.43      7.98 o 
  -8   0  14     1996.79     1937.90     67.55 o 
  -7   0  14       33.47       91.95     18.15 o 
  -6   0  14     2755.29     2619.08     71.86 o 
  -5   0  14       37.56       72.59     11.33 o 
  -4   0  14      725.14      768.75     26.91 o 
  -3   0  14       46.67       58.93     14.92 o 
  -2   0  14     1251.86     1355.99     46.94 o 
  -1   0  14       49.08       60.52     20.87 o 
   0   0  14      116.26      131.66     14.06 o 
   1   0  14      137.46      124.65     14.04 o 
   2   0  14        8.55       -0.29      8.52 o 
   3   0  14       45.47       47.73     11.01 o 
   4   0  14       82.25       81.36     12.54 o 
   5   0  14      101.21       98.32     12.99 o 
   6   0  14      498.39      400.12     43.64 o 
   7   0  14      964.78     1012.24     31.97 o 
   8   0  14      872.21      847.94     35.28 o 
   9   0  14       99.70       91.05     15.49 o 
  10   0  14     1630.58     1620.19     52.10 o 
  11   0  14       32.39       80.66     15.90 o 
  12   0  14      913.58      932.85     57.18 o 
  13   0  14      671.22      701.08     33.27 o 
  14   0  14      615.33      724.42     49.90 o 
  15   0  14      224.18      209.38     32.15 o 
  16   0  14      161.92       71.35     23.38 o 
 -31   1  14      109.52      129.78      8.95 o 
 -30   1  14       35.07       36.33      6.83 o 
 -29   1  14       37.87       48.61      6.85 o 
 -28   1  14        0.97       -0.82      5.50 o 
 -27   1  14        7.46        4.58      5.62 o 
 -26   1  14        2.37        4.09      5.38 o 
 -25   1  14       63.44       50.72      6.36 o 
 -24   1  14       44.76       34.34      5.79 o 
 -23   1  14      115.46      126.79      7.70 o 
 -22   1  14        6.21        9.53      5.03 o 
 -21   1  14      174.50      202.96      8.83 o 
 -20   1  14      256.53      278.43     10.51 o 
 -19   1  14        6.16        1.97      4.55 o 
 -18   1  14       26.63       24.28      4.94 o 
 -17   1  14       14.05       18.09      4.62 o 
 -16   1  14       71.98       73.27      5.84 o 
 -15   1  14        0.40        5.52      4.17 o 
 -14   1  14       76.87       65.50      5.31 o 
 -13   1  14        6.70       15.78      4.30 o 
 -12   1  14      181.06      186.38      7.91 o 
 -11   1  14        1.55        3.71      4.49 o 
 -10   1  14        0.25        0.80      4.33 o 
  -9   1  14       99.27       80.03      5.96 o 
  -8   1  14       40.91       43.86      5.58 o 
  -7   1  14      950.48      894.65     16.12 o 
  -6   1  14       18.88       27.13      6.32 o 
  -5   1  14      150.14      156.44     12.69 o 
  -4   1  14        0.48        7.94      6.88 o 
  -3   1  14        1.29       -3.66      5.75 o 
  -2   1  14       85.63       58.71      8.47 o 
  -1   1  14        3.34        5.56      8.56 o 
   0   1  14      155.41      162.26     10.71 o 
   1   1  14        0.91        1.55      6.14 o 
   2   1  14       50.30       24.76      7.11 o 
   3   1  14        8.81       10.41      6.73 o 
   4   1  14       53.43       53.22      8.10 o 
   5   1  14        4.51       -2.17      6.37 o 
   6   1  14      186.09      171.80     10.97 o 
   7   1  14      118.91      109.59     10.39 o 
   8   1  14        6.09       15.64      7.74 o 
   9   1  14       94.20      101.38     12.05 o 
  10   1  14       75.14       87.34     13.72 o 
  11   1  14       32.98        8.31     10.54 o 
  12   1  14        4.32        0.48     10.40 o 
  13   1  14        6.46       -7.15     10.48 o 
  14   1  14        1.12       20.85     11.47 o 
  15   1  14       43.65       45.35     13.01 o 
  16   1  14       21.41       28.63     12.39 o 
  17   1  14       51.70       42.52     24.07 o 
 -30   2  14      214.43      200.00     11.93 o 
 -29   2  14      443.86      486.78     14.88 o 
 -28   2  14      836.98      870.87     19.17 o 
 -27   2  14       86.64      115.46      9.23 o 
 -26   2  14      470.83      433.10     13.99 o 
 -25   2  14      169.78      177.76     10.29 o 
 -24   2  14      635.18      648.30     15.65 o 
 -23   2  14       75.50       70.48      7.37 o 
 -22   2  14      727.89      669.22     20.63 o 
 -21   2  14      121.19      127.00      7.75 o 
 -20   2  14      267.39      260.55     10.34 o 
 -19   2  14        5.79       32.82      5.84 o 
 -18   2  14      826.16      796.51     15.48 o 
 -17   2  14       66.63       82.42      6.85 o 
 -16   2  14      163.70      155.80      8.05 o 
 -15   2  14       59.61       95.80      8.13 o 
 -14   2  14      140.18      181.72      9.98 o 
 -13   2  14        7.90        9.89      5.64 o 
 -12   2  14      498.92      537.09     15.09 o 
 -11   2  14       24.16       20.27      5.97 o 
 -10   2  14      943.06      927.53     18.51 o 
  -9   2  14      176.37      224.16      9.56 o 
  -8   2  14     2170.99     2226.70     32.67 o 
  -7   2  14        1.37       53.32     10.96 o 
  -6   2  14     1920.26     2083.45     37.81 o 
  -5   2  14       97.47      157.64      9.70 o 
  -4   2  14     1519.74     1579.97     31.79 o 
  -3   2  14       20.75       25.05      6.77 o 
  -2   2  14      281.04      287.90     13.24 o 
  -1   2  14       13.93       23.37      7.50 o 
   0   2  14       63.88       47.88      8.32 o 
   1   2  14       35.95       36.87      7.19 o 
   2   2  14      221.31      251.18     17.59 o 
   3   2  14       37.99       52.20      8.76 o 
   4   2  14      608.98      577.25     18.70 o 
   5   2  14       13.39       50.90     10.08 o 
   6   2  14      392.22      409.57     16.49 o 
   7   2  14      242.68      285.63     15.33 o 
   8   2  14     1186.92     1254.26     28.95 o 
   9   2  14      114.33      130.16     11.69 o 
  10   2  14      343.73      269.21     16.53 o 
  11   2  14      166.76      181.53     15.60 o 
  12   2  14      654.21      676.72     23.65 o 
  13   2  14       39.66       32.47     14.87 o 
  14   2  14      578.51      545.09     21.91 o 
  15   2  14      496.76      526.88     21.87 o 
  16   2  14      453.73      498.14     25.40 o 
 -28   3  14      147.70      179.36     11.82 o 
 -27   3  14       23.76       23.57      7.19 o 
 -26   3  14      104.84      110.16      9.11 o 
 -25   3  14       36.16       34.57      7.23 o 
 -24   3  14       44.29       42.70      7.20 o 
 -23   3  14      587.56      557.22     14.79 o 
 -22   3  14       33.95       21.63      6.74 o 
 -21   3  14       13.84       14.52      6.29 o 
 -20   3  14      250.87      272.30     12.57 o 
 -19   3  14       43.35       79.33      8.27 o 
 -18   3  14       11.33       10.09      6.56 o 
 -17   3  14       53.13       47.00      8.15 o 
 -16   3  14      160.99      158.40     10.58 o 
 -15   3  14       66.27       86.44      8.75 o 
 -14   3  14      984.17      970.70     23.59 o 
 -13   3  14        1.70        8.90      6.42 o 
 -12   3  14       38.55       44.34      7.58 o 
 -11   3  14      532.84      516.50     16.62 o 
 -10   3  14       23.75       34.09      6.96 o 
  -9   3  14      338.06      358.76     12.30 o 
  -8   3  14       28.27       35.32      6.35 o 
  -7   3  14      270.69      294.74     10.80 o 
  -6   3  14       12.24       10.80      4.87 o 
  -5   3  14      197.62      200.05      8.71 o 
  -4   3  14       35.74       49.75      6.87 o 
  -3   3  14      815.20      805.82     18.30 o 
  -2   3  14       19.83       17.25      6.07 o 
  -1   3  14        1.88        3.51      6.32 o 
   0   3  14      633.70      569.48     16.79 o 
   1   3  14       43.39       66.97      8.08 o 
   2   3  14      245.19      277.91     15.09 o 
   3   3  14       55.06       63.85      9.42 o 
   4   3  14        5.52        5.60      7.37 o 
   5   3  14       23.75        9.75      7.73 o 
   6   3  14      231.75      200.63     13.24 o 
   7   3  14       32.11       57.65     11.50 o 
   8   3  14       75.69       70.85     10.28 o 
   9   3  14      452.24      416.31     17.56 o 
  10   3  14       97.43      135.15     11.95 o 
  11   3  14       82.44       86.35     12.16 o 
  12   3  14      141.68      165.61     15.17 o 
  13   3  14       38.62       41.97     11.05 o 
  14   3  14       64.15       42.78     11.09 o 
 -26   4  14      156.24      175.43     13.70 o 
 -25   4  14        4.67        4.39      7.33 o 
 -24   4  14      359.47      281.57     16.91 o 
 -23   4  14       71.44       89.03      8.98 o 
 -22   4  14      306.71      312.58     13.74 o 
 -21   4  14      118.74      131.32     10.15 o 
 -20   4  14      153.69      178.12     12.15 o 
 -19   4  14        3.14       12.41      7.60 o 
 -18   4  14       80.29       48.96      8.37 o 
 -17   4  14        9.44       25.56      6.94 o 
 -16   4  14      517.78      481.87     19.37 o 
 -15   4  14      102.80      139.85     10.17 o 
 -14   4  14       55.35       42.43      7.57 o 
 -13   4  14      100.56      113.55      9.59 o 
 -12   4  14      413.72      377.64     22.01 o 
 -11   4  14       57.09       89.01      9.39 o 
 -10   4  14     1929.69     1975.74     29.28 o 
  -9   4  14       38.29       46.57      7.51 o 
  -8   4  14      319.42      367.82     14.53 o 
  -7   4  14       37.12       47.20      7.82 o 
  -6   4  14      374.46      412.93     14.56 o 
  -5   4  14       88.85      103.04      9.33 o 
  -4   4  14     1259.98     1308.51     29.07 o 
  -3   4  14      125.13      191.96     11.66 o 
  -2   4  14      754.48      800.24     22.72 o 
  -1   4  14      115.59      116.36     11.40 o 
   0   4  14      127.62      122.65     13.05 o 
   1   4  14       80.70      115.46     12.59 o 
   2   4  14      861.53      861.45     27.82 o 
   3   4  14        9.58       34.97      9.80 o 
   4   4  14      180.07      160.95     17.52 o 
   5   4  14        6.03        3.67      8.94 o 
   6   4  14      180.30      181.80     15.30 o 
   7   4  14       74.89       63.55     10.00 o 
   8   4  14      230.33      221.91     14.41 o 
   9   4  14      161.20      186.58     13.81 o 
  10   4  14      704.67      746.22     22.87 o 
  11   4  14        2.05       17.72     17.11 o 
  12   4  14      127.29      104.19     13.34 o 
 -22   5  14      379.82      294.55     32.05 o 
 -21   5  14       65.22       91.97     10.20 o 
 -20   5  14      155.60      205.84     14.44 o 
 -19   5  14      141.51      142.95     13.26 o 
 -18   5  14      122.05      104.25      9.97 o 
 -17   5  14       43.89       65.59      9.36 o 
 -16   5  14        4.70        8.82      9.32 o 
 -15   5  14      540.51      512.94     22.97 o 
 -14   5  14        7.46       35.66      7.99 o 
 -13   5  14      186.27      153.63     10.79 o 
 -12   5  14       27.98       25.11      6.96 o 
 -11   5  14      471.57      528.74     16.80 o 
 -10   5  14       43.55       40.58      9.20 o 
  -9   5  14      202.93      182.92     13.05 o 
  -8   5  14      150.94      131.40     11.65 o 
  -7   5  14      180.34      209.53     13.81 o 
  -6   5  14      194.67      206.81     13.76 o 
  -5   5  14      235.42      247.25     14.95 o 
  -4   5  14       32.73       21.94      9.61 o 
  -3   5  14      204.80      161.65     16.25 o 
  -2   5  14       64.98       93.10     10.87 o 
  -1   5  14      294.00      313.20     18.71 o 
   0   5  14        4.52       17.50      8.49 o 
   1   5  14      590.07      568.26     20.13 o 
   2   5  14        3.14       16.05      9.58 o 
   3   5  14       25.36       23.03     10.11 o 
   4   5  14      229.05      251.82     17.55 o 
   5   5  14      103.92       91.15     12.76 o 
   6   5  14      105.56      127.71     19.28 o 
   7   5  14       70.17       80.62     12.61 o 
   8   5  14      801.25      815.75     27.59 o 
 -16   6  14       12.72       39.68      8.68 o 
 -15   6  14      254.29      238.50     16.75 o 
 -14   6  14      133.23      181.71     17.30 o 
 -13   6  14        7.27       27.09     10.15 o 
 -12   6  14       98.00      119.99     14.16 o 
 -11   6  14       88.38       65.16     10.09 o 
 -10   6  14      214.91      236.00     15.07 o 
  -9   6  14      171.99      222.26     19.08 o 
  -8   6  14      527.59      564.88     19.96 o 
  -7   6  14        0.60        7.87      8.45 o 
  -6   6  14      354.24      320.59     19.15 o 
  -5   6  14       78.98       93.00     12.21 o 
  -4   6  14      163.91      169.15     13.62 o 
  -3   6  14      162.82      210.06     14.93 o 
  -2   6  14       44.73       37.56     10.99 o 
  -1   6  14       13.08       20.07      9.17 o 
   0   6  14       57.82       55.44     10.36 o 
   1   6  14      199.34      201.34     14.73 o 
   2   6  14       20.55       35.36     10.02 o 
 -28   1  15      109.40       77.39      7.40 o 
 -27   1  15      164.08      132.80      8.35 o 
 -26   1  15       39.92       66.54      6.99 o 
 -25   1  15       43.41       53.45      6.57 o 
 -24   1  15        8.47       10.23      5.58 o 
 -23   1  15       36.13       29.80      5.94 o 
 -22   1  15      232.85      183.74      8.93 o 
 -21   1  15      561.11      599.38     13.03 o 
 -19   1  15      924.15     1013.38     16.90 o 
 -17   1  15     1355.68     1469.51     20.95 o 
 -15   1  15     1608.59     1636.47     23.61 o 
 -13   1  15     1629.18     1735.78     25.87 o 
 -12   1  15      686.97      670.47     45.03 o 
 -11   1  15      950.23     1046.41     25.08 o 
 -10   1  15      242.05      189.15     13.64 o 
  -9   1  15      534.16      523.02     21.36 o 
  -8   1  15       48.15       66.23      9.26 o 
  -7   1  15       22.05        4.90      7.95 o 
  -6   1  15      476.25      474.11     22.58 o 
  -5   1  15      553.44      567.44     18.80 o 
  -4   1  15      429.44      348.15     37.78 o 
  -3   1  15     1370.49     1452.90     32.99 o 
  -2   1  15      814.87      776.67     35.22 o 
  -1   1  15     1872.19     2008.59     35.44 o 
   0   1  15      845.74      803.74     36.49 o 
   1   1  15     1793.67     1978.51     35.18 o 
   2   1  15      595.45      514.18     40.46 o 
   3   1  15     1183.55     1394.41     28.03 o 
   4   1  15      406.44      405.06     94.75 o 
   5   1  15     1031.25     1155.17     25.08 o 
   6   1  15      242.72      224.62     31.65 o 
   7   1  15      440.39      507.75     30.38 o 
   8   1  15       35.56       45.94     12.94 o 
   9   1  15       11.38       -7.73     10.47 o 
  10   1  15       33.04       27.92     11.98 o 
  11   1  15       28.93       29.80     12.71 o 
  12   1  15      268.49      362.61     23.31 o 
  13   1  15      243.44      275.50     21.16 o 
 -27   2  15      130.26      137.50      9.85 o 
 -26   2  15      181.05      159.17     10.07 o 
 -25   2  15      188.71      199.49     10.92 o 
 -24   2  15      147.72      193.31     11.71 o 
 -23   2  15      513.87      517.36     14.41 o 
 -22   2  15       20.41       36.14      7.14 o 
 -21   2  15        2.78       -5.31      5.79 o 
 -20   2  15       14.56       17.52      6.14 o 
 -19   2  15       35.36       31.75      6.16 o 
 -18   2  15      206.57      215.34     10.57 o 
 -17   2  15      268.23      209.94     11.64 o 
 -16   2  15      448.84      534.97     15.02 o 
 -15   2  15      194.11      218.76      9.56 o 
 -14   2  15      389.92      408.95     11.66 o 
 -13   2  15       20.42       20.80      5.27 o 
 -12   2  15       12.53       17.27      5.16 o 
 -11   2  15       33.28       26.53      4.96 o 
 -10   2  15       82.39       76.54      6.04 o 
  -9   2  15       84.00       65.58      8.65 o 
  -8   2  15       26.08       15.71      7.23 o 
  -7   2  15       13.89       34.59      7.90 o 
  -6   2  15      165.23      191.17     12.63 o 
  -5   2  15       36.46       28.11      7.26 o 
  -4   2  15       73.68       65.88      8.69 o 
  -3   2  15       24.87       29.47      7.31 o 
  -2   2  15       43.98       49.83      9.21 o 
  -1   2  15      168.21      115.17     10.82 o 
   0   2  15      164.54      182.79     11.48 o 
   1   2  15      258.88      216.50     13.57 o 
   2   2  15      516.79      578.08     19.36 o 
   3   2  15      167.73      163.32     12.64 o 
   4   2  15       69.03      112.40     12.90 o 
   5   2  15       21.20       15.27      9.46 o 
   6   2  15        4.02       -3.31      8.85 o 
   7   2  15        9.92       -1.57     11.15 o 
   8   2  15      308.21      231.51     16.40 o 
   9   2  15      167.40      217.65     16.28 o 
  10   2  15      307.67      370.48     23.72 o 
  11   2  15      238.72      293.60     21.58 o 
  12   2  15       85.42       63.50     14.05 o 
  13   2  15      285.58      257.66     35.05 o 
 -25   3  15       15.27       14.22      7.63 o 
 -24   3  15       68.04       53.61      7.79 o 
 -23   3  15      584.02      614.44     15.89 o 
 -22   3  15      210.75      162.70     13.63 o 
 -21   3  15      629.58      641.97     18.87 o 
 -20   3  15      291.40      214.49     17.67 o 
 -19   3  15      823.79      894.89     25.64 o 
 -17   3  15     1703.48     1798.20     32.82 o 
 -15   3  15      451.15      556.17     16.98 o 
 -14   3  15      113.55      110.38      9.47 o 
 -13   3  15     1176.33     1198.88     24.80 o 
 -12   3  15      197.61      150.55     11.26 o 
 -11   3  15       89.23       99.00     10.14 o 
 -10   3  15      151.29      178.52     12.23 o 
  -9   3  15       17.75       15.49      8.02 o 
  -8   3  15       31.67       32.81      7.77 o 
  -7   3  15       71.23       81.65      9.84 o 
  -6   3  15       34.74       37.96      8.49 o 
  -5   3  15       71.01       51.93     10.18 o 
  -4   3  15       47.32       32.01      8.53 o 
  -3   3  15      338.20      353.45     19.73 o 
  -2   3  15      556.05      545.18     24.62 o 
  -1   3  15      259.76      321.47     21.42 o 
   0   3  15      196.78      154.55     15.19 o 
   1   3  15     1474.16     1568.55     37.91 o 
   2   3  15      921.98      833.58     45.65 o 
   3   3  15     1086.26     1239.12     33.06 o 
   4   3  15      411.70      296.22     20.69 o 
   5   3  15      576.62      694.87     24.48 o 
   6   3  15      276.87      219.70     40.45 o 
   7   3  15      472.53      526.69     23.63 o 
   8   3  15      289.50      261.46     23.78 o 
   9   3  15      152.24      193.83     14.30 o 
  10   3  15       28.03       28.86     10.90 o 
  11   3  15       22.38        7.47     11.82 o 
 -22   4  15      247.94      282.42     18.13 o 
 -21   4  15      221.86      183.89     17.48 o 
 -20   4  15      389.96      492.60     17.61 o 
 -19   4  15       34.06       35.25      8.62 o 
 -18   4  15      576.48      637.52     26.24 o 
 -17   4  15       50.56       37.07      9.12 o 
 -16   4  15       77.25       64.67     10.17 o 
 -15   4  15      300.86      249.85     22.72 o 
 -14   4  15      459.80      485.91     17.71 o 
 -13   4  15      229.44      200.27     15.01 o 
 -12   4  15      971.71     1057.63     23.44 o 
 -11   4  15      355.29      335.82     25.01 o 
 -10   4  15       10.44       22.83      9.13 o 
  -9   4  15        7.71       12.80      8.64 o 
  -8   4  15       96.61       73.87     11.57 o 
  -7   4  15      177.38      207.70     13.56 o 
  -6   4  15       11.04       12.03      9.21 o 
  -5   4  15        6.92        6.78      8.84 o 
  -4   4  15      455.69      456.62     18.66 o 
  -2   4  15      446.96      549.24     19.62 o 
  -1   4  15      344.12      308.02     16.46 o 
   0   4  15      568.77      651.71     21.37 o 
   1   4  15       37.82       38.28     10.50 o 
   2   4  15      114.60      146.75     14.50 o 
   3   4  15      257.95      227.61     34.31 o 
   4   4  15       44.44       58.43     13.13 o 
   5   4  15      185.96      156.97     21.64 o 
   6   4  15      504.27      546.87     22.69 o 
   7   4  15      122.25       86.00     12.66 o 
   8   4  15      325.06      357.55     22.63 o 
 -18   5  15      368.50      353.81     36.62 o 
 -17   5  15      516.26      591.97     22.34 o 
 -16   5  15      124.18      137.01     12.35 o 
 -15   5  15      885.75      940.91     22.80 o 
 -14   5  15      186.95      185.54     12.02 o 
 -13   5  15        4.89       12.31      7.65 o 
 -12   5  15      181.23      183.34     12.24 o 
 -11   5  15       19.66       20.35      7.72 o 
 -10   5  15      103.45       90.16      9.78 o 
  -9   5  15       73.29       81.47      9.71 o 
  -8   5  15       81.85       98.48     10.13 o 
  -7   5  15       55.39       57.29      8.87 o 
  -6   5  15       34.99       26.87      8.81 o 
  -5   5  15      123.20      117.64     10.99 o 
  -4   5  15       37.71       40.94      9.90 o 
  -3   5  15       94.01       89.85     12.06 o 
  -2   5  15        7.71       21.25      9.32 o 
  -1   5  15      284.50      300.82     17.38 o 
   0   5  15      423.47      373.49     23.84 o 
   1   5  15       77.50      110.01     13.53 o 
   2   5  15      223.34      217.54     24.29 o 
   3   5  15      685.57      810.32     27.67 o 
 -26   0  16      975.66     1019.55     27.47 o 
 -25   0  16      127.18      114.33     11.41 o 
 -24   0  16       39.76       42.06     12.31 o 
 -23   0  16       85.56       82.20     10.51 o 
 -22   0  16      198.01      218.01     13.36 o 
 -21   0  16      298.40      335.27     15.68 o 
 -19   0  16      222.98      339.84     18.71 o 
 -18   0  16     1083.45     1207.93     33.98 o 
 -17   0  16      363.80      419.77     21.20 o 
 -16   0  16      210.05      257.54     15.35 o 
 -15   0  16       47.37       84.84     10.35 o 
 -14   0  16      436.24      506.75     18.48 o 
 -13   0  16       39.09       50.68      9.04 o 
 -12   0  16     1083.70     1053.11     46.90 o 
 -11   0  16       44.61       42.87     15.01 o 
 -10   0  16      420.86      450.28     27.95 o 
  -9   0  16       26.84       62.75     15.30 o 
  -8   0  16     2318.07     2262.01     55.88 o 
  -6   0  16      823.80      915.25     54.80 o 
  -5   0  16       20.63       12.17     12.99 o 
  -4   0  16      613.23      548.48     33.96 o 
  -3   0  16       83.39      152.86     16.18 o 
  -2   0  16      275.72      279.26     20.08 o 
  -1   0  16       42.00      105.47     17.89 o 
   0   0  16      145.72      140.85     16.01 o 
   1   0  16      190.58      190.35     17.36 o 
   3   0  16      277.85      492.22     46.06 o 
   4   0  16     2017.15     2262.95     55.82 o 
   5   0  16      133.06      135.45     15.39 o 
   6   0  16      279.30      391.88     23.84 o 
   7   0  16      132.68      171.19     31.78 o 
   8   0  16       29.08       48.30     16.15 o 
   9   0  16      200.46      315.21     27.16 o 
 -25   1  16       64.77       40.46      6.66 o 
 -24   1  16       78.83       90.57      7.61 o 
 -23   1  16       50.03       68.34      7.09 o 
 -22   1  16       10.31        6.93      5.74 o 
 -21   1  16       29.13       23.86      5.90 o 
 -20   1  16       12.99       13.78      5.72 o 
 -19   1  16       62.18       58.98      6.98 o 
 -18   1  16        0.49        7.55      5.56 o 
 -17   1  16        1.20        2.50      5.30 o 
 -16   1  16       51.58       49.31      6.21 o 
 -15   1  16       52.34       48.45      7.93 o 
 -14   1  16       17.42       34.71      6.55 o 
 -13   1  16      102.28       71.59      7.21 o 
 -12   1  16      100.10       99.09      7.72 o 
 -11   1  16      139.51      145.08      9.90 o 
 -10   1  16      403.23      414.83     18.21 o 
  -9   1  16       84.00       68.05      9.58 o 
  -8   1  16      200.55      189.09     18.23 o 
  -7   1  16      187.77      194.89     14.04 o 
  -6   1  16      413.34      375.00     16.01 o 
  -5   1  16       86.73       99.50     10.93 o 
  -4   1  16      220.06      275.82     16.07 o 
  -3   1  16      220.26      246.23     15.49 o 
  -2   1  16       31.52       49.71      8.64 o 
  -1   1  16      101.46      111.03     10.51 o 
   0   1  16       88.25      120.48     10.85 o 
   1   1  16        2.70       15.93      8.38 o 
   2   1  16        0.99       16.46      7.73 o 
   3   1  16       31.06       23.65      8.21 o 
   4   1  16        9.95        5.09      7.66 o 
   5   1  16       55.13       60.10     10.62 o 
   6   1  16        5.37       16.65      9.94 o 
   7   1  16       23.22       11.03      9.82 o 
   8   1  16       86.57       92.42     15.03 o 
   9   1  16      149.50      191.94     22.35 o 
 -24   2  16      802.65      810.04     17.86 o 
 -23   2  16      208.23      223.97     10.35 o 
 -22   2  16      501.62      516.98     14.49 o 
 -21   2  16      125.55      158.83      9.70 o 
 -20   2  16       89.96       77.37      7.76 o 
 -19   2  16       87.57      127.96     11.47 o 
 -18   2  16      439.66      494.94     23.25 o 
 -17   2  16      133.93      176.02      9.63 o 
 -16   2  16      115.43      138.77      8.84 o 
 -15   2  16       45.22       56.11      6.96 o 
 -14   2  16      207.85      169.86      9.93 o 
 -13   2  16       28.82       66.68      9.03 o 
 -12   2  16      622.61      665.43     15.89 o 
 -11   2  16       20.94       47.69      8.89 o 
 -10   2  16     1374.78     1411.19     28.84 o 
  -9   2  16      105.61      110.64     12.56 o 
  -8   2  16      247.48      227.10     14.49 o 
  -7   2  16       61.68       58.84      9.60 o 
  -6   2  16      849.28      824.57     21.26 o 
  -5   2  16       45.09      147.78     15.50 o 
  -4   2  16      616.66      615.52     20.48 o 
  -3   2  16       13.80       35.52      9.16 o 
  -2   2  16      416.23      472.04     17.11 o 
  -1   2  16       29.55       31.28      9.30 o 
   0   2  16       79.81       87.77     10.96 o 
   1   2  16       61.09       57.79     10.09 o 
   2   2  16      515.15      585.43     20.17 o 
   3   2  16       52.94       83.85     12.36 o 
   4   2  16      121.90      156.30     18.01 o 
   5   2  16       99.45      130.47     14.38 o 
   6   2  16      295.96      258.28     17.71 o 
   7   2  16      241.72      276.94     18.63 o 
   8   2  16      710.93      771.07     36.30 o 
 -22   3  16       21.06       37.80      9.80 o 
 -21   3  16      136.51      143.66     12.90 o 
 -20   3  16       53.71       58.28      9.37 o 
 -19   3  16       49.56       49.21      8.90 o 
 -18   3  16       32.69       34.13      8.51 o 
 -17   3  16       22.15       22.73      8.01 o 
 -16   3  16       90.34      117.90     11.94 o 
 -15   3  16       41.89       30.68      8.03 o 
 -14   3  16      120.95       72.51      9.72 o 
 -13   3  16      152.22      161.89     13.68 o 
 -12   3  16      356.21      360.24     18.26 o 
 -11   3  16      245.02      255.23     16.81 o 
 -10   3  16      103.91      115.07     12.75 o 
  -9   3  16      564.70      520.17     24.30 o 
  -8   3  16       18.17       43.48     14.81 o 
  -7   3  16      757.35      704.94     35.28 o 
  -6   3  16       70.51       94.36     14.84 o 
  -5   3  16      209.12      216.08     19.29 o 
  -4   3  16      351.44      353.81     20.13 o 
  -3   3  16      198.64      224.46     15.02 o 
  -2   3  16      281.06      350.85     17.96 o 
  -1   3  16       93.07      100.00     11.71 o 
   0   3  16       78.77       92.79     14.85 o 
   1   3  16       39.05       47.02     11.48 o 
   2   3  16       38.01       50.13     11.68 o 
   3   3  16       77.86       92.11     12.92 o 
   4   3  16      105.77      130.95     14.74 o 
   5   3  16      104.82       87.43     13.02 o 
   6   3  16       32.81       44.56     15.89 o 
 -18   4  16      129.58       71.97     19.66 o 
 -17   4  16       31.48       66.28     11.34 o 
 -16   4  16      481.39      478.05     19.04 o 
 -15   4  16        1.26       13.90      8.08 o 
 -14   4  16       85.52       92.83     15.65 o 
 -13   4  16       63.83       74.92     11.82 o 
 -12   4  16       30.49       23.96      9.98 o 
 -11   4  16        0.87       12.21      9.37 o 
 -10   4  16      207.78      148.91     20.23 o 
  -9   4  16       39.04       99.36     21.21 o 
  -8   4  16      585.02      643.37     34.26 o 
  -7   4  16       16.83       66.28     16.65 o 
  -6   4  16      461.84      488.66     26.17 o 
  -5   4  16        1.77       12.82     11.24 o 
  -4   4  16       68.98       62.22     23.48 o 
  -3   4  16       31.16       24.06     13.54 o 
  -2   4  16      139.26      160.50     18.06 o 
  -1   4  16        1.00       24.40     12.45 o 
   0   4  16      260.90      214.50     19.44 o 
   1   4  16       72.24      104.87     18.23 o 
   2   4  16      272.27      305.01     37.91 o 
 -21   1  17      516.58      607.13     14.75 o 
 -20   1  17      289.01      270.00     18.06 o 
 -19   1  17      945.99      998.17     20.48 o 
 -17   1  17      615.75      731.42     17.90 o 
 -16   1  17      356.91      256.78     30.22 o 
 -15   1  17      841.69      973.05     20.65 o 
 -14   1  17      558.90      618.57     17.53 o 
 -13   1  17      477.79      603.87     18.99 o 
 -12   1  17      155.78      179.32     14.09 o 
 -11   1  17       46.29       67.03     13.78 o 
 -10   1  17       62.60       23.73     10.18 o 
  -9   1  17       18.44       14.10      8.77 o 
  -8   1  17       10.08        6.57      8.58 o 
  -7   1  17      116.15      136.18     11.69 o 
  -6   1  17       32.10       31.24      9.75 o 
  -5   1  17      107.03      117.66     12.34 o 
  -4   1  17      247.79      221.46     13.28 o 
  -3   1  17      844.65      964.71     23.90 o 
  -2   1  17      572.12      628.92     19.39 o 
  -1   1  17      719.55      849.00     22.52 o 
   0   1  17      371.19      356.18     17.72 o 
   1   1  17     1018.96     1178.34     26.86 o 
   2   1  17      424.35      283.50     42.03 o 
   3   1  17      517.53      713.21     35.99 o 
   4   1  17      245.93      184.77     18.22 o 
 -19   2  17      136.76      168.24     11.25 o 
 -18   2  17       10.37       31.59      8.08 o 
 -17   2  17       68.24       50.77      8.40 o 
 -16   2  17      291.41      362.45     14.71 o 
 -15   2  17      349.23      364.57     15.57 o 
 -14   2  17      275.49      308.42     17.20 o 
 -13   2  17       23.81       18.45      6.68 o 
 -12   2  17        3.51        9.12      7.01 o 
 -11   2  17       19.23       19.83      7.37 o 
 -10   2  17       36.36       48.48     11.19 o 
  -9   2  17        7.87        5.69      8.48 o 
  -8   2  17        9.73       14.28      8.07 o 
  -7   2  17       28.50       30.48      8.55 o 
  -6   2  17       10.04        5.19      7.85 o 
  -5   2  17        5.49       10.57      8.84 o 
  -4   2  17       19.73       20.73      9.44 o 
  -3   2  17      121.02      100.96     11.80 o 
  -2   2  17      385.06      445.21     20.15 o 
  -1   2  17      194.93      205.38     14.87 o 
   0   2  17      145.63      183.41     14.56 o 
   1   2  17        7.31       16.86     12.23 o 
   2   2  17      154.98      207.68     23.33 o 
   3   2  17       97.46      136.34     30.45 o 
 -15   3  17      301.78      350.95     17.60 o 
 -14   3  17      106.46       79.38      9.91 o 
 -13   3  17      392.06      425.41     23.53 o 
 -11   3  17      313.90      396.78     41.43 o 
 -10   3  17      381.00      454.71     31.61 o 
  -9   3  17      167.72      162.91     22.31 o 
  -8   3  17      202.68      178.48     22.92 o 
  -7   3  17      203.18      161.75     17.96 o 
  -6   3  17      242.74      214.73     21.29 o 
  -5   3  17      722.35      790.92     31.97 o 
  -4   3  17      353.34      332.72     39.41 o 
  -3   3  17      236.95      255.14     36.16 o 
  -2   3  17      144.12       90.05     24.90 o 
  -1   3  17      390.91      504.85     42.87 o 
 -14   0  18      607.99      505.70     42.56 o 
 -13   0  18       26.22      122.56     19.99 o 
 -12   0  18      939.09      995.83     35.97 o 
 -11   0  18       73.07       65.36     14.10 o 
 -10   0  18      303.21      336.23     23.88 o 
  -9   0  18       27.39       71.10     18.98 o 
  -8   0  18      160.92      111.84     20.63 o 
  -7   0  18      111.44      127.13     23.73 o 
  -6   0  18      493.50      394.67     25.15 o 
  -5   0  18       51.84      158.00     17.80 o 
  -4   0  18      968.75      949.03     42.34 o 
 -13   1  18       64.50      100.63     29.07 o 
 -12   1  18       54.84       84.99     14.60 o 
 -11   1  18      132.17      111.71     16.28 o 
 -10   1  18       49.42      104.81     15.93 o 
  -9   1  18       41.94       34.76     11.25 o 
  -8   1  18       23.95       32.22     13.10 o 
  -7   1  18      206.78      228.59     20.34 o 
  -6   1  18       93.33      128.07     16.93 o 
  -5   1  18       68.10       93.93     29.41 o 
                                                 
